# Supplementary material for: Phylogenetic analysis of cell-cycle regulatory proteins within the Symbiodiniaceae
Source: Sci Rep. 2020 Nov 24;10:20473. doi: 10.1038/s41598-020-76621-1 (PMC7686383; doi:10.1038/s41598-020-76621-1)
Supplement: Supplementary file 2 — Supplementary File 1. [file 41598_2020_76621_MOESM2_ESM.fasta]

>AAH03065 Cyclin-dependent kinase 2 [Homo sapiens]
IGEGTYGVVYKARNKLT---GEVVALKKIRLD---TET---------E--------GVP--STAIREISLLKEL-N-------------HPNIVKLLDVIH------TE----------NKLYLVFEFLHQDLKKFMDASA-------LTG---IPL-PLIKSYLFQLLQGLAFCHSHRVLHRDLKPQNLLINTE----------GAIKLADFGLARAFG----VP-------------------VRTYTHEVVTLWYR--APEILLGCKY---YSTAVDIWSLGCIFAEMVT-RR-ALFPGDS---------EI--------DQLFRIFRTLGTPDE-VVWPG-VTSMPDYKPSF--------PKW-ARQDFSKVV-P----P--------L--DE--DG----RSLLS-QMLHYDPNKRISAKAALAHPFF
>NP_001249 cyclin-dependent kinase 3 [Homo sapiens]
IGEGTYGVVYKAKNRET---GQLVALKKIRLD---LEM---------E--------GVP--STAIREISLLKEL-K-------------HPNIVRLLDVVH------NE----------RKLYLVFEFLSQDLKKYMDSTP-------GSE---LPL-HLIKSYLFQLLQGVSFCHSHRVIHRDLKPQNLLINEL----------GAIKLADFGLARAFG----VP-------------------LRTYTHEVVTLWYR--APEILLGSKF---YTTAVDIWSIGCIFAEMVT-RK-ALFPGDS---------EI--------DQLFRIFRMLGTPSE-DTWPG-VTQLPDYKGSF--------PKW-TRKGLEEIV-P----N--------L--EP--EG----RDLLM-QLLQYDPSQRITAKTALAHPYF
>PFX32426.1 Cyclin-dependent kinase 2 [Stylophora pistillata]
IGEGTYGVVYKAKDIET---GQTVALKKIRLD---SES---------D--------GVP--STAIREISLLKEL-S-------------HPNVVRLLDVVP------SE----------KKLFMVFEFLDRDLKKYMDSVP-------AGG---MSL-PLVKSYLYQLLSGIAFCHSHRILHRDLKPQNLLIDAH----------GSIKLADFGLARAFG----VP-------------------VRSYTHEVVTLWYR--APEILLGCRY---YSTPVDVWSIGCIFAEMIT-RR-ALFPGDS---------EI--------DQLYRIFRTLGTPDE-RLWPG-VSELPDYKTSF--------PKW-PVQNLLQVI-P----A--------L--GQ--MG----ADLLQ-QMLKYEPTSRISARNALSHQFF
>CDKA1_ARATH RecName: Full=Cyclin-dependent kinase A-1; Short=CDKA;1; AltName: Full=Cell division control protein 2 homolog A
IGEGTYGVVYKARDKVT---NETIALKKIRLE---QED---------E--------GVP--STAIREISLLKEM-Q-------------HSNIVKLQDVVH------SE----------KRLYLVFEYLDLDLKKHMDSTP-------DFS---KDL-HMIKTYLYQILRGIAYCHSHRVLHRDLKPQNLLIDRR---------TNSLKLADFGLARAFG----IP-------------------VRTFTHEVVTLWYR--APEILLGSHH---YSTPVDIWSVGCIFAEMIS-QK-PLFPGDS---------EI--------DQLFKIFRIMGTPYE-DTWRG-VTSLPDYKSAF--------PKW-KPTDLETFV-P----N--------L--DP--DG----VDLLS-KMLLMDPTKRINARAALEHEYF
>CDK1_HUMAN RecName: Full=Cyclin-dependent kinase 1; Short=CDK1; AltName: Full=Cell division control protein 2 homolog; AltName: Full=Cell division protein kinase 1; AltName: Full=p34 protein kinase
IGEGTYGVVYKGRHKTT---GQVVAMKKIRLE---SEE---------E--------GVP--STAIREISLLKEL-R-------------HPNIVSLQDVLM------QD----------SRLYLIFEFLSMDLKKYLDSIP-------PGQY--MDS-SLVKSYLYQILQGIVFCHSRRVLHRDLKPQNLLIDDK----------GTIKLADFGLARAFG----IP-------------------IRVYTHEVVTLWYR--SPEVLLGSAR---YSTPVDIWSIGTIFAELAT-KK-PLFHGDS---------EI--------DQLFRIFRALGTPNN-EVWPE-VESLQDYKNTF--------PKW-KPGSLASHV-K----N--------L--DE--NG----LDLLS-KMLIYDPAKRISGKMALNHPYF
>PFX20624.1 Cyclin-dependent kinase 1 [Stylophora pistillata]
IGEGTYGVVYKGRNNRT---NKLVALKKIRLE---LAD---------E--------GIP--STAVREISLLKEL-N-G-----------HPNVVSLEHVLH------ED----------SKLYLVFEFLLCDLKKHLDST--------KGP---LDH-ILIKSYLYQITNALYFCHSRRILHRDLKPQNLLIDEH----------GLIKLADFGLGRGFG----IP-------------------VRAYTHEVVTLWYR--APEVLLGGQR---YACPIDIWSVGCIFAEMVT-KK-PLFHGDS---------EI--------DQLFRIFRILGTPTE-QNWPG-VSQLPDYKQNF--------PRW-SGEGLRKVV-P----Q--------L--DN--NG----LDLLE-KMLKYDPAKRISAKEALDHPFF
>AAL15435 cyclin-dependent kinase 5 [Homo sapiens]
IGEGTYGTVFKAKNRET---HEIVALKRVRLD---DDD---------E--------GVP--SSALREICLLKEL-K-------------HKNIVRLHDVLH------SD----------KKLTLVFEFCDQDLKKYFDSC--------NGD---LDP-EIVKSFLFQLLKGLGFCHSRNVLHRDLKPQNLLINRN----------GELKLADFGLARAFG----IP-------------------VRCYSAEVVTLWYR--PPDVLFGAKL---YSTSIDMWSAGCIFAELANAGR-PLFPGND---------VD--------DQLKRIFRLLGTPTE-EQWPS-MTKLPDYKP---Y------PMYPATTSLVNVV-P----K--------L--NA--TG----RDLLQ-NLLKCNPVQRISAEEALQHPYF
>PFX30446.1 Cyclin-dependent kinase 5 [Stylophora pistillata]
IGEGTYGTVFKAKHKET---HEIVALKRVRLD---EDD---------E--------GIP--SSALREICILKEL-K-------------HKNIVRLHDVMH------SE----------RRLTLVFEYCDQDLKKYFDSC--------QGD---VDA-AVVKSFMYQLLKGLAFCHSCNVLHRDLKPQNLLINKD----------GELKLADFGLARAFG----IP-------------------VRCYSAEVVTLWYR--PPDVLMGAKL---YSTSIDMWSAGCIFAEMANGGR-PLFPGND---------VD--------DQLRRIFKILGPPSE-ETWPN-VIKLPDYKDFS-H-----LQGA-GAVSFSVVV-P----K--------L--SA--AG----RDLLQ-KLLVLNPAHRISAEDAMRHTFF
>CAMPEP_0196977484 /NCGR_PEP_ID=MMETSP1377-20130617 Sym_D1A
------GIVYKAKNRET---DEIVALKRIRLE---SED---------E--------GVP--CTAIREISLLKEL-D-------------HPNIVKLHDVVH------TE----------KKLTLVFEYLDQDLKQYMDEV-R------A-----VPP-EKMKSFLMQLLKGIGFCHKRRVLHRDLKPQNLLINRK----------GELKLADFGLARGFG----IP-------------------MSNYSHEVVTLWYR--APDVLLG---------------------------------------------------------------------------------------------------------------------------------------------------------------------
>C1MI_TR58322_c0_g1_i1_m.121794 Sym_C_MI_Levin
VGEGTYGIVYKAQDSA----GEVFALKTIRLE---AED---------E--------SIP--STAIREISLLKEL-Q-------------HPNIVKLCDVIH------TE----------RKLTLVFEYLDQDLKKLLDMC--------EGG---LDS-ATTKSFLYQLLLGIAYCHAHRVLHRDLKPQNLLINRE----------GSLKLADFGLARAFG----IP-------------------VRSYTHEVVTLWYR--APDVLMGSRK---YSTPVDIWSVGCIFAEMVT-GR-PLFPGDT---------DA--------NQLQKIFRILGTPSA-ETWPT-ITELPDWKPDF--------PVF-EPQAWTSIT-P----T--------L--EP--QG----MDLMT-KFLQYWPDRRISGKAAKDHDYF
>SCMd_TR6182_c8g1i1_m.6539 S_C_Gonzalez
VGEGTYGIVYKAQDSA----GEVYALKTIRLE---AED---------E--------GIP--STAIREISLLKEL-Q-------------HPNIVKLCDVIH------TE----------RKLTLVFEYLDQDLKKLLDMC--------EGG---LDS-ATTKSFLYQLLLGIAYCHAHRVLHRDLKPQNLLINRE----------GSLKLADFGLARAFG----IP-------------------VRSYTHEVVTLWYR--APDVLMGSRK---YSTPVDIWSVGCIFAEMVT-GR-PLFPGDT---------DA--------NQLQKIFRILGTPSA-ETWPT-ITELPDWKPDF--------QVF-EPQAWTSIT-P----T--------L--EP--QG----MDLMT-KFLQYWPDRRISGKAAKDHDYF
>CAMPEP_0192432574 /NCGR_PEP_ID=Symbiodinium-sp-C15-20130923 Sym_C15
------GIVYKAKDSA----GEVYALKTIRLE---AED---------E--------GIP--STAIREISLLKEL-Q-------------HPNIVKLCDVIH------TE----------RKLTLVFEYLDQDLKKLLDMC--------EGG---LDS-ATTKSFLYQLLLGIAYCHAHRVLHRDLKPQNLLINRE----------GSLKLADFGLARAFG----IP-------------------VRSYTHEVVTLWYR--APDVLMGS--------------------------------------------------------------------------------------------------------------------------------------------------------------------
>c_sym_46323 Sym_C_Ladner
VGEGTYGIVYKAQDSA----GEVFALKTIRLE---AED---------E--------GIP--STAIREISLLKEL-Q-------------HPNIVKLCDVIH------TE----------RKLTLVFEYLDQDLKKLLDMC--------EGG---LDS-ATTKSFLYQLLRGIAYCHAHRVLHRDLKP------------------------------------------------------------------------------------------------------------------------------------------------------------------------------------------------------------------------------------------------------
>Skav213365 S_FG
VGEGTYGVVYKAQDSG----GKVYALKTIRLE---AED---------E--------GIP--STAIREISLLKEL-Q-------------HPNIVRLCDVIH------TE----------RKLTLVFEYLDQDLKKLLDMC--------EGG---LDS-ATTKSFLYQLLRGIAYCHAHRVLHRDLKPQNLLINRE----------GSLKLADFGLARAFG----SP-------------------VRSYTHEVVTLWYR--APDVLMGSRK---YSTPVDIWSVGCIFAEMVN-GR-PLFPGDT---------DA--------NQLQKIFKILGTPSA-ETWPT-ITELPDWKPDF--------PVF-EPQPWASIT-P----T--------L--EP--EG----MDLMT-KFLQYFPDRRISGKAAQEHEYF
>CAMPEP_0181438178 /NCGR_PEP_ID=MMETSP1110-20121109 S_E
VGEGTYGVVYKAQDSA----GEIYALKTIRLE---AED---------E--------GIP--STAIREISLLKEL-Q-------------HPNIVRLCDVIH------TE----------RKLTLVFEYLDQDLKKLLDMC--------DGG---LDP-ATTKSFLYQLLRGIAYCHAHRVLHRDLKPQNLLINRE----------GSLKLADFGLARAFG----IP-------------------VRSYTHEVVTLWYR--APDVLMGSRK---YSTPVDIWSVGCIFAEMVN-GR-PLFPGDT---------DA--------NQLQKIFKILGTPTA-ELWPS-ITELPDWKPDF--------TMF-DPQPWGNIT-P----S--------L--DA--EG----MDLMS-KFLQYWPEKRISGKAAQDHDYF
>CAMPEP_0192555664 /NCGR_PEP_ID=Symbiodinium-sp-CCMP2430-20130923 S_trid
VGEGTYGVVYKAQDSA----GEIYALKTIRLE---AED---------E--------GIP--STAIREISLLKEL-Q-------------HPNIVRLCDVIH------TE----------RKLTLVFEYLDQDLKKLLDMC--------DGG---LDP-ATTKSFLYQLLRGIAYCHAHRVLHRDLKPQNLLINRE----------GSLKLADFGLARAFG----IP-------------------VRSYTHEVVTLWYR--APDVLMGSRK---YSTPVDIWSVGCIFAEMVN-GR-PLFPGDT---------DA--------NQLQKIFKILGTPSE-SIWPT-ITELPDWKPDF--------QQF-EPQAWKSIA-P----N--------L--DA--EG----TDLMS-KFLQYWPDRRISGKAAMEHEYF
>kb8_rep_c1509_m.4227 Sym_A_Bayer
VGEGTYGVVYKAQDSA----GEIYALKTIRLE---AED---------E--------GIP--STAIREISLLKEL-Q-------------HPNIVRLCDVIH------TE----------RKLTLVFEYLDQDLKKLLDMC--------DGG---LDP-ATTKSFLYQLLRGIAYCHAHRVLHRDLKPQNLLINRE----------GSLKLADFGLARAFG----IP-------------------VRSYTHEVVTLWYR--APDVLMGSRK---YSTPVDIWSVGCIFAEMVN-GR-PLFPGDT---------DA--------NQLQKIFKILGTPSE-STWPT-ITELPDWKPDF--------QQF-EPQAWKSIA-P----N--------L--DA--EG----TDLMS-KFLQYWPDRRISGKAAMEHEYF
>Smic13362 SmicGene13362   sp S_micro
-----------------------------------AED---------E--------GIP--STAIREISLLKEL-Q-------------HPNIVRLCDVIH------TE----------RKLTLVFEYLDQDLKKLLDMC--------DGG---LDP-ATTKSFLYQLLRGIAYCHAHRVLHRDLKPQNLLINRE----------GSLKLADFGLARAFG----IP-------------------VRSYTHEVVTLWYR--APDVLMGSRK---YSTPVDIWSVGCIFAEMVN-GR-PLFPGDT---------DA--------NQLQKIFKILGTPSE-STWPT-ITELPDWKPDF--------QQF-EPQAWKSIA-P----N--------L--DA--EG----TDLMS-KFLQYWPDRRISGKAAMEHEYF
>CAMPEP_0192626212 /NCGR_PEP_ID=Symbiodinium-sp-Mp-20130822 S_Mp
VGEGTYGVVYKAQDSA----GEIYALKTIRLE---AED---------E--------GIP--STAIREISLLKEL-Q-------------HPNIVRLCDVIH------TE----------RKLTLVFEYLDQDLKKLLDMC--------DGG---LDP-ATTKSFLYQLLRGIAYCHAHRVLHRDLKPQNLLINRE----------GSLKLADFGLARAFG----IP-------------------VRSYTHEVVTLWYR--APDVLMGSRK---YSTPVDIWSVGCIFAEMVN-GR-PLFPGDT---------DA--------NQLQKIFKILGTPSE-SIWPT-ITELPDWKTDF--------AQF-EAQPWRSIA-P----N--------L--DA--EG----TDLMS-KFLQYWPDRRISGKAAMEHEYF
>m.19243 g.19243  ORF g.19243 m.19243 type:internal len:252 (-) comp18366_c0_seq1:1-756(-) Sym_psyg
VGEGTYGVVYKAQDSA----GEVYALKTIRLE---AED---------E--------GIP--STAIREISLLKEL-Q-------------HPNIVKLCDVIH------TE----------RKLTLVFEYLDQDLKKLLDQC--------EGG---LDL-ATTKSFLHQLLRGIAYCHAHRVLHRDLKPQNLLINKQ----------GSLKLADFGLARAFG----IP-------------------VRSYTHEVVTLWYR--SPDVLMGSRK---YSTPVDIWSIGCIFAEMVN-GS-PLFPGDT---------DQ--------NQLQKIFRVLGTPSA-AIWPS-ITELPDWKPDF--------KVY-DPQPW------------------------------------------------------------
>m.49457 g.49457  ORF g.49457 m.49457 type:internal len:276 (-) comp32426_c0_seq1:1-828(-) S_aen
VGEGTYGVVYKAQDSA----GEVYALKTIRLE---AED---------E--------GIP--STAIREISLLKEL-Q-------------HPNIVKLCDVIH------TE----------RKLTLVFEYLDQDLKKLLDQC--------EGG---LDL-ATTKSFLHQLLRGIAYCHAHRVLHRDLKPQNLLINKQ----------GSLKLADFGLARAFG----IP-------------------VRSYTHEVVTLWYR--SPDVLMGSRK---YSTPVDIWSIGCIFAEMVN-GS-PLFPGDT---------DQ--------NQLQKIFRVLGTPSA-AIWPS-ITELPDWKPDF--------KVY-DPQPW------------------------------------------------------------
>m.19289 g.19289  ORF g.19289 m.19289 type:5prime_partial len:310 (-) comp21647_c0_seq2:256-1185(-) S_minParkinson_et_al
VGEGTYGVVYKAQDSG----GKVYALKTIRLE---AED---------E--------GIP--STAIREISLLKEL-Q-------------HPNIVRLCDVIH------TE----------RKLTLVFEYLDQDLKKLLDQC--------EGG---LDL-ATTKSFLHQLLQGIAYCHAHRVLHRDLKPQNLLINKA----------GSLKLADFGLARAFG----IP-------------------VRSYTHEVVTLWYR--SPDVLMGSRK---YSTPVDIWSIGCIFAEMVN-GS-PLFPGDT---------DQ--------NQLQKIFRILGTPSA-AIWPS-ITELPDWKPDF--------KVY-DPQPWTSIT-P----T--------L--DA--EG----MDLMS-KFLQYWPDRRISGRAAQEHEYF
>pmin_comp5541_c0_seq3:259-1182(-) S_pseu
VGEGTYGVVYKAQDSG----GKVYALKTIRLE---AED---------E--------GIP--STAIREISLLKEL-Q-------------HPNIVRLCDVIH------TE----------RKLTLVFEYLDQDLKKLLDQC--------EGG---LDL-ATTKSFLHQLLQGIAYCHAHRVLHRDLKPQNLLINKA----------GSLKLADFGLARAFG----IP-------------------VRSYTHEVVTLWYR--SPDVLMGSRK---YSTPVDIWSIGCIFAEMVN-GT-PLFPGDT---------DQ--------NQLQKIFRILGTPSA-AIWPS-ITELPDWKPDF--------KVY-DPQPWTSIT-P----T--------L--DA--EG----MDLMS-KFLQYWPDRRISGRAAQEHEYF
>s6_19211 S_B_xiang
VGEGTYGVVYKAQDSA----GEVYALKTIRLE---AED---------E--------GIP--STAIREISLLKEL-Q-------------HPNIVKLCDVIH------TE----------RKLTLVFEYLDQDLKKLLDQC--------EGG---LDL-ATTKSFLHQLLQGIAYCHAHRVLHRDLKPQNLLINKA----------GSLKLADFGLARAFG----IP-------------------VRSYTHEVVTLWYR--SPDVLMGSRK---YSTPVDIWSIGCIFAEMVN-GS-PLFPGDT---------DQ--------NQLQKIFRILGTPSA-AIWPS-ITELPDWKPDF--------KVY-DPQPWTSIT-P----T--------L--DA--EG----MDLMS-KFLQYWPDRRISGRAAQEHEYF
>GFBE01009541 TSA: Ansanella granifera g.37180 transcribed RNA sequence
VGEGTYGVVYKAQDAA----GEIYALKTIRLE---AED---------E--------GIP--STAIREISLLKEL-Q-------------HPNIVRLCDVVH------TE----------RKLTLVFEYLDQDLKKLLDMC--------DGG---LDA-GTTQSFLYQLLRGIAYCHQHRVLHRDLKPQNLLINRE----------GSLKLADFGLARAFG----IP-------------------VRSYTHEVVTLWYR--APDVLMGSRK---YSTPVDIWSVGCIFADMVN-GR-PLFPGNT---------DA--------DQLQKIFKILGTPTD-TMWPT-ITELPDWKPDF--------QQF-DAQPWSSIA-P----N--------L--DA--EG----TDLMS-KMLQYWPDKRVSGRAAMEHDYF
>CAMPEP_0189818108 /NCGR_PEP_ID=Kryptoperidinium-foliaceum-CCMP1326-20130916|225790_1 /TAXON_ID=160619 /ORGANISM="Kryptoperidinium-foliaceum-CCMP1326" /LENGTH=295 /DNA_ID=CAMNT_0033496455 /DNA_START=117 /DNA_END=1004 /DNA_ORIENTATION=-
VGEGTYGVVYKAQDQA----GEIYALKTIRLE---AED---------E--------GIP--STAIREISLLKEL-Q-------------HPNIVRLCDVIH------TE----------RKLTLVFEYLDQDLKKLLDMC--------DGG---LDP-ATTKSFLYQLLRGIAHCHQHRVLHRDLKPQNLLINRE----------GALKLADFGLARAFG----IP-------------------VRSYTHEVVTLWYR--APDVLMGSRK---YSTPVDIWSVGCIFAEMVN-GR-PLFPGAT---------DA--------DQLQKIFKCLGTPSE-ASWPT-ITELPDWKPNF--------AVY-EPQPWSGVV-S----T--------L--DP--AG----VDLLA-HMLTYFPDKRVSGRDAMNHEYF
>CEL92938.1 unnamed protein product [Vitrella brassicaformis CCMP3155]
IGEGTYGVVYKAQDSS----GEIFALKKIRLE---AED---------E--------GIP--STAIREISLLKEL-Q-------------HPNIVRLCDVIH------TE----------RKLTLVFEYLDQDLKKLLDMC--------DGG---LDP-ATTKSFLYQLLRGVAYCHQHRVLHRDLKPQNLLINRE----------GALKLADFGLARAFG----IP-------------------VRSYTHEVVTLWYR--APDVLMGSRK---YSTPVDIWSIGCIFAEMVN-GR-PLFPGTS---------DQ--------DQLMKIFKVLGTPNE-SVWPG-INDLPEWKPDF--------PRY-DPLQWSQIV-Q----N--------L--EP--AG----MDLLS-RMLRYDPNARIAARQAMEHEYF
>CAMPEP_0197665156 /NCGR_PEP_ID=MMETSP1338-20131121|59062_1 /TAXON_ID=43686 ORGANISM="Pelagodinium beii, Strain RCC1491" /NCGR_SAMPLE_ID=MMETSP1338 /ASSEMBLY_ACC=CAM_ASM_000754 /LENGTH=319 /DNA_ID=CAMNT_0043243917 /DNA_START=1 /DNA_END=959 /DNA_ORIENTATION=-
VGEGTYGVVFKAQDAA----GEIYALKTIRLE---AED---------E--------GIP--STAIREISLLKEL-Q-------------HPNIVRLCDVIH------TE----------RKLTLVFEYLDQDLKKLLDMC--------ESG---LDP-GTTKSFLYQLLKGIAYCHHHRVLHRDLKPQNLLINRE----------GSLKLADFGLARAFG----IP-------------------VRSYTHEVVTLWYR--APDVLMGSRK---YSTPVDIWSVGCIFAEMVD-GK-PLFPGNT---------DT--------HQLEIIFKLLGTPSE-TSWPN-IAELPDWKPES-F-----KEQY-EPRQWSKLL-S----N-------DL--EA--EG----LDLLS-KMLKYMPDQRIAGRTGMEHDYF
>CAMPEP_0178438056 /NCGR_PEP_ID=MMETSP0689_2-20121128|35360_1 /TAXON_ID=160604 /ORGANISM="Amphidinium massartii, Strain CS-259" /LENGTH=293 /DNA_ID=CAMNT_0020060375 /DNA_START=1 /DNA_END=880 /DNA_ORIENTATION=-
VGEGTYGVVYKAQDAN----GEIYALKTIRLE---AED---------E--------GIP--STAIREISLLKEL-Q-------------HPNIVRLCDVVH------TE----------RKLTLVFEFLDQDLKKLIDLC--------EGG---LEP-STTQSFLYQLLRGISYCHQHRVLHRDLKPQNLLINRE----------GSLKLADFGLARAFG----IP-------------------VRSYTHEVVTLWYR--APDVLMGSRK---YSTPVDIWSVGCIFAEMVN-GR-PLFPGNT---------DA--------DQLQKIFKVLGTPSE-ATWPK-IKDLPDWKPDF--------PQF-EPEQWANIV-P----H--------M--QPLQPG----IDLLT-KMLQYDPDQRVSGRTAMEHEYF
>CAMPEP_0186437472 /NCGR_PEP_ID=Amphidinium-carterae-CCMP1314-20130924|20028_1 /TAXON_ID=2961 /ORGANISM="Amphidinium-carterae-CCMP1314" /LENGTH=297 /DNA_ID=CAMNT_0029239673 /DNA_START=45 /DNA_END=938 /DNA_ORIENTATION=-
VGEGTYGIVYKAKDAN----GEIYALKTIRLE---AED---------E--------GIP--STAIREISLLKEL-Q-------------HPNIVRLCDVVH------TE----------RKLTLVFEFLDQDLKKLIDMG--------EGG---LEP-ATAQSFLYQLLQGISYCHQHRVLHRDLKPQNLLINRE----------GSLKLADFGLARAFG----IP-------------------VRSYTHEVVTLWYR--APDVLMGSRK---YSTPVDIWSVGCIFAEMVN-GR-PLFPGNT---------DA--------DQLQRIFKVLGTPTE-ASWPK-IKELPEYKPDF--------QQF-DPEPWENIV-P----G--------M--DPRQAG----VDLLA-KMLQYDPDQRVSGRTAMEHEYF
>CAMPEP_0196862754 /NCGR_PEP_ID=MMETSP1374-20130617 S_A
VGEGTYGVVYKAKDAN----GDFYALKTIRLE---AED---------E--------GIP--STAIREISLLKEL-Q-------------HPNIVRLCDVVH------TE----------RKLTLVFEFLDQDLKKIIDLC--------EGG---LEP-ATAQSFLYQLLQGISYCHQHRVLHRDLKPQNLLINRE----------GSLKLADFGLARAFG----IP-------------------VRSYTHEVVTLWYR--APDVLMGSRK---YSTPVDIWSVGCIFAEMVN-GR-PLFPGNT---------DA--------DQLLRIFKVLGTPTE-ATWPK-IKELPEYKPDF--------QLF-EPEPWETIV-P----G--------M--EPRRSG----IDLLT-KMLQCDPDQRVSGRSAMEHEYF
>SCMd_TR14213_c0g1i1_m.14976 Sym_C_Gonzalez
-------------DTST---GEIFALKKIRLE---SED---------E--------GIP--STAIREIALLKEL-Q-------------HPNIVKLHDVIH------TD----------KKLTLVFEYLDQDLKKLLDLS-------GNEG---LDM-PTIKSFLKQLLKGIAHCHKNRVLHRDLKPQNLLINRE----------GVLKLADFGLARAFG----IP-------------------VKNYTHEVVTLWYR--APDILMGSKK---YSTSVDIWSVGCIFAELVT-RR-PLFSGAS---------EK--------DQLDKIFKIRGTPDP-DEWPD-MSELPLYEDDM--------PKY-DPMSFAEVI-P----E--------L--SE--DG----IELLD-LMLQ------------------
>CAMPEP_0196914612 /NCGR_PEP_ID=MMETSP1377-20130617 S_D1A
LGEGTYGVVYKAKDKTT---GDLFALKKIRLE---SED---------E--------GIP--STAIREIALLKEL-Q-------------HPNIVRIHDVIH------TN----------KKLILVFEYVDYDLKKFLNSF--------DKG---IDI-KIAKSLLYQLVRGIAHCHQMRVLHRDLKPQNLLVSKE----------GVLKLADFGLARAFG----IP-------------------VKNYTNEVVTLWYR--APDILLGSKN---YSTTVDIWSIGCIFVEMLN-LK-PLFPGSS---------EP--------DQLKKIFKIMGTPDP-EKWPG-LTELPDYKPEN-F------EGY-TTEPLNKLC-P----S--------M--PE--DG----LDLLD-KMLRCNPAERITAKDALKHKFF
>KRX01199.1 Protein kinase-like domain [Pseudocohnilembus persalinus]
LGEGTYGVVYKAKDRQT---KEVYALKKIRLE---SED---------E--------GIP--STAIREISLLKEL-Q-------------HPNVVRLHDVIH------SN----------NKLVLVFEFVDQDLKKFMNKYKD------TQG---LDI-QIVKNLIYQLFKGIEVCHKNKILHRDLKPQNLLISNE----------GVLKIADFGLARASG----IP-------------------VKNYTHEVVTLWYR--PPDVLLGSKH---YSTSIDIWSIGCIFIELIL-LK-PIFPGQN---------EE--------DQLKKIFKIMGTPQV-DKWPG-LADLPNWKEDK-F------ERF-AGEDFRKIC-P----Q--------L--DD--LG----IDLLQ-KTLRCNPSERITAKQALDHPYF
>CAA85119 CDC28 [Saccharomyces cerevisiae]
VGEGTYGVVYKALDLRPGQGQRVVALKKIRLE---SED---------E--------GVP--STAIREISLLKEL-K-------------DDNIVRLYDIVH------SD---------AHKLYLVFEFLDLDLKRYMEGIPK------DQP---LGA-DIVKKFMMQLCKGIAYCHSHRILHRDLKPQNLLINKD----------GNLKLGDFGLARAFG----VP-------------------LRAYTHEIVTLWYR--APEVLLGGKQ---YSTGVDTWSIGCIFAEMCN-RK-PIFSGDS---------EI--------DQIFKIFRVLGTPNE-AIWPD-IVYLPDFKPSF--------PQW-RRKDLSQVV-P----S--------L--DP--RG----IDLLD-KLLAYDPINRISARRAAIHPYF
>C1SM_TR64037_c0_g1_i1_m.108940 Sym_C_WSY_Levin
VGEGTYGVVYKARHKET---GDIVALKKIRLE---MED---------E--------GVP--STALREISLLKEL-D-------------HPNIVRLRDVEH------QQQP--------KRLYLVFEWLEQDLRKHMDNL--------DGP---MSN-ELIKSYMSQMLQGLDYCHCHGIFHRDLKPQNLLIDRT----------GTLKIADFGLARAFS----LP-------------------FRTYTHEVVTLWYR--APEILLGQRR---YGLPVDMWSVGTILAEMSN-RR-PLWPGEC---------EI--------DELYKIFRSLGTPDD-SMWPG-VASLPDYQDVF--------PNW-SPQPLEKDV-P----R--------L--EP--MG----IKLLA-EMLKYDPATRISARNALRHEYF
>AAH15607 PCTAIRE protein kinase 1 [Homo sapiens]
LGEGTYATVYKGKSKLT---DNLVALKEIRLE---HEE------------------GAP--CTAIREVSLLKDL-K-------------HANIVTLHDIIH------TE----------KSLTLVFEYLDKDLKQYLDDC--------GNI---INM-HNVKLFLFQLLRGLAYCHRQKVLHRDLKPQNLLINER----------GELKLADFGLARAKS----IP-------------------TKTYSNEVVTLWYR--PPDILLGSTD---YSTQIDMWGVGCIFYEMAT-GR-PLFPGST---------VE--------EQLHFIFRILGTPTE-ETWPG-ILSNEEFKTYN-Y------PKY-RAEALLSHA-P----R--------L--DS--DG----ADLLT-KLLQFEGRNRISAEDAMKHPFF
>C1MI_TR62820_c0_g1_i2_m.149847 Sym_C_MI_Levin
VGEGTFGVVYKAKDRQT---GELVALKRMRLE---AEE---------E--------GIP--CTAIREISLLKEL-R-------------HDNVVRLHDVVH------SD----------RKLTLVFEFLQMDLRDYMDKA-------GEGG---LDP-WSVQHFMRQLLLGIEYCHYRMVLHRDLKPQNLLISRD----------RVLKLADFGLGRAFE----IP-------------------VHRMTHDVVTLWYR--PPDVLLGSTK---YSCNIDIWSAGCIFAEMAI-GH-ALFNGRN---------DS--------DQLLKIFTFLGTPTQ-TEWPS-MMDCPHSSAML-ARDAL-HESF-KTKSVEDLL-A----M--GGGFETL--GA--LG----CDLLL-KMLQYEPQRRLCASEALAHPYF
>AAI36478 PFTAIRE protein kinase 1 [Homo sapiens]
LGEGSYATVYKGKSKVN---GKLVALKVIRLQ---EEE------------------GTP--FTAIREASLLKGL-K-------------HANIVLLHDIIH------TK----------ETLTLVFEYVHTDLCQYMDKH--------PGG---LHP-DNVKLFLFQLLRGLSYIHQRYILHRDLKPQNLLISDT----------GELKLADFGLARAKS----VP-------------------SHTYSNEVVTLWYR--PPDVLLGSTE---YSTCLDMWGVGCIFVEMIQ-GV-AAFPGMK---------DIQ-------DQLERIFLVLGTPNE-DTWPG-VHSLPHFKPER-F------TLY-SSKNLRQAW-N----K--------L--SYVNHA----EDLAS-KLLQCSPKNRLSAQAALSHEYF
>CDK15_HUMAN RecName: Full=Cyclin-dependent kinase 15; AltName: Full=Amyotrophic lateral sclerosis 2 chromosomal region candidate gene 7 protein; AltName: Full=Cell division protein kinase 15; AltName: Full=Serine/threonine-protein kinase ALS2CR7; AltName: Full=Serine/threonine-protein kinase PFTAIRE-2
LGEGSYATVYKGISRIN---GQLVALKVISMN---AEE------------------GVP--FTAIREASLLKGL-K-------------HANIVLLHDIIH------TK----------ETLTFVFEYMHTDLAQYMSQH--------PGG---LHP-HNVRLFMFQLLRGLAYIHHQHVLHRDLKPQNLLISHL----------GELKLADFGLARAKS----IP-------------------SQTYSSEVVTLWYR--PPDALLGATE---YSSELDIWGAGCIFIEMFQ-GQ-PLFPGVS---------NIL-------EQLEKIWEVLGVPTE-DTWPG-VSKLPNYNPEW-F------PLP-TPRSLHVVW-N----R--------L--GRVPEA----EDLAS-QMLKGFPRDRVSAQEALVHDYF
>PFX18127.1 Cyclin-dependent kinase 14 [Stylophora pistillata]
LGEGSYATVFKGICSAN---NKVVALKEIRLQ---EEE------------------GAP--FTAIREASLLKQL-K-------------HANIVTLHDIIH------TK----------DTLMFVFEFLDTDLNTYLEKY--------PRG---IPS-HNVKLFLFQLLRGLAYIHERKILHRDLKPQNLLINEG----------GELKLADFGLARAKS----VP-------------------SHTYSHEVVTLWYR--PPDVLLGSKD---YTTSLDIWGAGCIFVEMMT-GI-ALFPGMR---------DSV-------DQLNKIWQISGTATE-ETWPG-VTRLPEYDADL-F------VDF-PPQRLGLVA-P----K--------L--LLLSGA----ESLAT-EMVQCDPRNRISASDAMKHVYF
>CAA68773 PHO85 [Saccharomyces cerevisiae]
LGNGTYATVYKGLNKTT---GVYVALKEVKLD---SEE------------------GTP--STAIREISLMKEL-K-------------HENIVRLYDVIH------TE----------NKLTLVFEFMDNDLKKYMDSRTV------ANTPRGLEL-NLVKYFQWQLLQGLAFCHENKILHRDLKPQNLLINKR----------GQLKLGDFGLARAFG----IP-------------------VNTFSSEVVTLWYR--APDVLMGSRT---YSTSIDIWSCGCILAEMIT-GK-PLFPGTN---------DE--------EQLKLIFDIMGTPNE-SLWPS-VTKLPKYNPNI--------QQR-PPRDLRQVL-Q----P---HTKEPL--DG--NL----MDFLH-GLLQLNPDMRLSAKQALHHPWF
>C1MI_TR59471_c0_g1_i1_m.127883 Sym_C_MI_Levin
LGEGTYGVVYRAVDKTT---GKIVALKKMRLD---RTD---------E--------GIP--QTALREVSILQEI-H-------------HENIVNLCDVIC------AE----------GKLYLVFEFVDQDLKKALDKR--------GAP---FAG-RALKHLMYQLLDGLYFCHRHRIVHRDLKPANILLTSD----------NVLKLADFGLARAIQ----VP-------------------MHTYTHEVVTLWYR--APEILLGEKH---YSPAVDMWSVGCIFGELAK-GR-VLFRGDS---------EI--------GQLYEVFQVLGTPNEATTWPG-VSKLPDYRDVF--------PRW-TGRNLQDVI-P----G--------L--DA--DG----IELMQ-MMLRYNPSDRISAKEAMRHRWF
>C1MI_TR81289_c0_g1_i1_m.179809 Sym_C_MI_Levin
LGEGTYGKVFKAKSIRT---GELVAMKQMKIE---GSE---------D--------GMP--STALREIALLKELKD-------------HQNIVKLINIFY------KP----------NKLVLVFEFVENDLKKYMRSM--------SNN---LSP-ATVKNFAFQLFQGVQFCHANRILHRDLKPQNLLIDQR----------LRLKIADFGLARPFH----VP-------------------LGEYTHEVVTVWYR--PPEILLGSEK---YSLPVDLWSIGCVIAEMAT-GS-ALFPGDS---------EI--------STIFKIFQRLGTPTE-QMWPE-ITKLPYFKPTF--------PQW-PAHSWAQIR-N----T-----LQQV--GS--DG----ADLLD-KLTYYDPRRRISAFRALQHPYF
>CAMPEP_0192435846 /NCGR_PEP_ID=Symbiodinium-sp-C15-20130923 S_C15
LGEGTYGKVFKAKSIRT---GELVAMKQMKIE---GSE---------D--------GMP--STALREIALLKELKD-------------HQNIVKLINIFY------KP----------NKLVLVFEFVENDLKKYMRSM--------SNN---LSP-ATVKNFAFQLFQGVQFCHANRILHRDLKPQNLLIDQR----------LRLKIADFGLARPFH----VP-------------------LGEYTHEVVTVWYR--PPEILLGSEK---YSLPVDLWSIGCVMAEMAT-GS-ALFPGDS---------EI--------STIFKIFQRLGTPTE-QMWPE-ITKLPYFKPTF--------PQW-PAHSWAQIR-N----T-----LQQV--GS--DG----ADLLD-KLTYYDPRRRISAFRALQHPYF
>SCMd_TR26490_c1g1i1_m.27344 Sym_C_Gonzalez
LGEGTYGKVFKAKSIRT---GELVAMKQMKIE---GSE---------D--------GMP--STALREIALLKELKD-------------HQNIVKLINIFY------KP----------NKLVLVFEFVENDLKKYMRSM--------SNN---LSP-ATVKNFAFQLFQGVQFCHANRILHRDLKPQNLLIDQR----------LRLKIADFGLARPFH----VP-------------------L-------------------------------------------------------------------------------------------------------------------------------------------------------------------------------------------
>s3524_g5.t1 Sym_C_Shoguchi
LGEGTYGKVFKAKSIRT---GELVAMKQMKIE---GSE---------D--------GMP--STALREIALLKELKD-------------HQNIVKLINIFY------KP----------NKLVLVFEFVENDLKKYMRSM--------SNN---LSP-ATVKNFAFQLFKGVQFCHANRILHRDLKPQNLLIDQR----------LRLKIADFGLARPFH----VP-------------------LGE-----------------------------------------------------------------------------------------------------------------------------------------------------------------------------------------
>c_sym_79277 Sym_C_Ladner
LGEGTYGKVFKAKSIRT---GELVAMKQMKIE---GSE---------D--------GMP--STALREIALLKELKD-------------HQNIVKLINIFY------KP----------NKLVL---------------------------------------------------------------------------------------------------------------------------------------------------------------------------------------------------------------------------------------------------------------------------------------------------------------------
>m.19993 g.19993  ORF g.19993 m.19993 type:5prime_partial len:336 (-) comp13173_c0_seq1:354-1361(-) S_aen
LGEGTYGKVFKAKSIRT---GELVAMKQMKLE---GSE---------D--------GMP--STALREIALLKELKD-------------HQNIVRLLNIFY------KP----------NKLVLVFEFVENDLKKYMRSM--------GNN---LSP-GTVKNFAFQLFQGVQFCHANRILHRDLKPQNLLIDQR----------LRLKIADFGLARPFH----VP-------------------VGEYTHEVVTVWYR--PPEILLGSQK---YSLPVDLWSIGCVIAEMAT-GS-ALFPGDS---------EI--------ATIFKIFQRLGTPTE-QMWPD-ITKLPYFKPSF--------PQW-PAHSWSQIR-N----T-----LQQV--GS--DG----ADLLD-KLTCYDPRRRISAHRALQHGYF
>m.21459 g.21459  ORF g.21459 m.21459 type:5prime_partial len:338 (-) comp19894_c0_seq1:237-1250(-) Sym_psyg
LGEGTYGKVFKAKSIRT---GELVAMKQMKLE---GSE---------D--------GMP--STALREIALLKELKD-------------HQNIVRLLNIFY------KP----------NKLVLVFEFVENDLKKYMRSM--------GNN---LSP-GTVKNFAFQLFQGVQFCHANRILHRDLKPQNLLIDQR----------LRLKIADFGLARPFH----VP-------------------VGEYTHEVVTVWYR--PPEILLGSQK---YSLPVDLWSIGCVIAEMAT-GS-ALFPGDS---------EI--------ATIFKIFQRLGTPTE-QMWPD-ITKLPYFKPSF--------PQW-PAHSWSQIR-N----T-----LQQV--GS--DG----ADLLD-KLTCYDPRRRISAHRALQHAYF
>m.48530 g.48530  ORF g.48530 m.48530 type:5prime_partial len:339 (-) comp39104_c0_seq1:385-1401(-) S_minParkinson_et_al
LGEGTYGKVFKAKSIRT---GELVAMKQMKLE---GSE---------D--------GMP--STALREIALLKELKD-------------HQNIVRLLNIFY------KP----------NKLVLVFEFVENDLKKYMRSM--------GNN---LSP-GTVKNFAFQLFQGVQFCHANRILHRDLKPQNLLIDQR----------LRLKIADFGLARPFH----VP-------------------VGEYTHEVVTVWYR--PPEILLGSQK---YSLPVDLWSIGCVIAEMAT-GS-ALFPGDS---------EI--------ATIFKIFQRLGTPTE-QMWPD-ITKLPYFKPSF--------PQW-PAHSWSQIR-N----T-----LQQV--GS--DG----CDLLD-KLTYYDPRRRISAHRALQHAYF
>pmin_comp17104_c0_seq1:374-1387(-) S_pseu
LGEGTYGKVFKAKSIRT---GELVAMKQMKLE---GSE---------D--------GMP--STALREIALLKELKD-------------HQNIVRLLNIFY------KP----------NKLVLVFEFVENDLKKYMRSM--------GNN---LSP-GTVKNFAFQLFQGVQFCHANRILHRDLKPQNLLIDQR----------LRLKIADFGLARPFH----VP-------------------VGEYTHEVVTVWYR--PPEILLGSQK---YSLPVDLWSIGCVIAEMAT-GS-ALFPGDS---------EI--------ATIFKIFQRLGTPTE-QMWPD-ITKLPYFKPSF--------PQW-PAHSWSQIR-N----T-----LQQV--GS--DG----CDLLD-KLTYYDPRRRISAHRALQHAYF
>s6_51065 S_B_xiang
LGEGTYGKVFKAKSIRT---GELVAMKQMKLE---GSE---------D--------GMP--STALREIALLKELKD-------------HQNIVRLLNIFY------KP----------NKLVLVFEFVENDLKKYMRSM--------GNN---LSP-GTVKNFAFQLFQGVQFCHANRILHRDLKPQNLLIDQR----------LRLKIADFGLARPFH----VP-------------------VGEYTHEVVTVWYR--PPEILLGSQK---YSLPVDLWSIGCVIAEMAT-GS-ALFPGDS---------EI--------ATIFKIFQRLGTPTE-QMWPD-ITKLPYFKPSF--------PQW-PAHSWSQIR-N----T-----LQQV--GS--DG----CDLLD-KLTYYDPRRRISAHRALQHAYF
>d_sym_12548_m.3854 Sym_D_Ladner
LGEGTYGKVFKARSLRT---GELVAMKQMKIE---GSE---------D--------GMP--STALREIALLKELKD-------------HQNIVKLLNIFY------KP----------SKLILVFEFVEN--------------------------------------------------------------------------------------------------------------------------------------------------------------------------------------------------------------------------------------------------------------------------------------------------------------
>CAMPEP_0196992878 /NCGR_PEP_ID=MMETSP1377-20130617 Sym_D1A
LGEGTYGKVFKARSIRT---GELVAMKQMKIE---STE---------D--------GMP--GTALREIALLKELRD-------------HENIVRLINIFY------KP----------NKLVLVFEYVENDLKKYMRAL--------EGP---LSP-AMVKKFAWQLLRGVEFCHASRILHRDLKPQNLLIDQR----------LRLKIADFGLARPFR----VP-------------------LGEYTHEVVTVWYRPPPPEILLGSHI---YSLPVDMWSIGCVIAEMAT-GR-PLFAGDS---------EI--------DTIFRIFQKLGTPTE-DIWPG-LTKLPDFKPSF--------PRW-PAQPWSSIR-N----T-----AAQV--GD--DG----IDLLE-KLMYYDPRRRVSAHKALQHPYF
>kb8_rep_c457_m.1266 Sym_A_Bayer
LGEGTYGKVFKARSIRT---GELVAMKQMKIE---STE---------D--------GMP--GTALREIALLKELRD-------------HENIVRLINIFY------KP----------NKLVLVFEYVENDLKKYMRAL--------EGP---LSP-AMVKKFAWQLLRGVEFCHASRILHRDLKPQNLLIDQR----------LRLKIADFGLARPFR----VP-------------------LGEYTHEVVTVWYR--PPEILLGSQI---YSLPVDMWSIGCVIAEMAT-GR-PLFAGDS---------EI--------DTIFRIFQKLGTPTE-EVWPG-LTKLPDFKPSF--------PRW-PAQPWSSIR-N----T-----AAQV--GE--DG----IDLLE-KLMYYDPRRRVSAHRALQHPYF
>s2316_g2.t1 Sym_A3
LGEGTYGKVFKARSIRT---GELVAMKQMKIE---STE---------D--------GMP--GTALREIALLKELRD-------------HENIVRLINIFY------KP----------NKLVLVFEYVENDLKK----------------------------------------------------------------------------------------------------------------------------------------------------------------------------------------------------------------------------------------------------------------------------------------------------------
>CAMPEP_0192586126 /NCGR_PEP_ID=Symbiodinium-sp-Mp-20130822 S_Mp
LGEGTYGKVYKARSLKT---GELVAMKQMKIE---NTE---------D--------GVP--STALREIALLKELKD-------------HQNIVRLLNIFY------KP----------NKLVLVFEYVENDLKKYMRGL--------DGN---LKP-ATVNNFAWQLFKGVEFCHASRILHRDIKPQNLLIDQR----------LRLKIADFGLARPFH----VL-------------------LGEYTHEVVTVWYR--PPEILLGSQI---YSLPVDLWSIGCVIGEMAT-GK-PLFAGDS---------EI--------DTIFKIFQKLGTPTE-DIWPG-ISKLPDFKPSF--------PRW-PPVPWCKIR-N----T-----AAQV--GQ--EG----IDLLE-KLMYYDPRRRISAHRALQHPYF
>CAMPEP_0197625792 /NCGR_PEP_ID=MMETSP1338-20131121|5054_1 /TAXON_ID=43686 ORGANISM="Pelagodinium beii, Strain RCC1491" /NCGR_SAMPLE_ID=MMETSP1338 /ASSEMBLY_ACC=CAM_ASM_000754 /LENGTH=341 /DNA_ID=CAMNT_0043196281 /DNA_START=1 /DNA_END=1023 /DNA_ORIENTATION=+
LGEGTYGKVFKSKDRRS---GEIVAMKQMKIE---GAE---------D--------GMP--STALREIALLKELKD-------------HPNIVRLLNTFY------KP----------NKLVLVFEYLENDLKKYMRSL--------QGR---VPP-ATVKNFAYQLCKGVEFCHASRVIHRDLKPQNLLIDHR----------MKLKIADFGLARPFK----VP-------------------LGEYTHEVVTVWYR--PPEILLGSTI---YSIPVDLWSIGCVIAEMAT-GL-PLFAGDS---------EI--------DTIFKIFQKLGTPTE-TQWPG-VSDLPDYKATF--------PKW-PTRPWSQIR-N----T-----SQQV--GP--EG----IELLE-KLMCYDPRRRISALRALEHPYF
>CAMPEP_0181396926 /NCGR_PEP_ID=MMETSP1110-20121109 S_E
LGEGTYGKVHKARNIRS---NELVAMKQMKIE---SSE---------D--------GIP--STALREISLLKETKD-------------HPNIVRLLNIFY------KP----------NKLVLVFEYVENDLKKYMRSQ--------DMK---LSS-ATVKNFSHQLFQGVQFCHSMRILHRDLKPQNLLINQR----------LRLKIADFGLARPFN----VP-------------------LGEYTHEVVTVWYR--PPEILLGSLK---YSLPVDLWSCGCVIAEMAT-GG-PLFPGDS---------EI--------DTIFKIFQRLGTPNE-ATWPG-LSELPHFKPTF--------PHW-ASRSWGQIR-D----T-----AAKV--GA--DG----VD--------------------------
>CAMPEP_0178409722 /NCGR_PEP_ID=MMETSP0689_2-20121128|20606_1 /TAXON_ID=160604 /ORGANISM="Amphidinium massartii, Strain CS-259" /LENGTH=332 /DNA_ID=CAMNT_0020030867 /DNA_START=1 /DNA_END=998 /DNA_ORIENTATION=+
LGEGTYGKVYMARSTNT---GEIVAMKQMKIE---AQE---------E--------GVP--STAIREIALLKEL-N-------------HTNVVKLLDVFC------KP----------GKMVLVFEYCENDLKKYMRTF--------NNR---LTP-ATIKNFTHQLCKGIAFCHSNRIIHRDIKPQNLLIDGR----------TCLKLADFGLARAFT----VP-------------------LPKYTHEVITVWYR--PLEILLGATL---YSIPVDLWSIGCVLGEMAT-GG-PLFAGDS---------EI--------DTIFKIFQKLGTPTE-QVWPG-IQELPYFKPSF--------PKW-PPRGWAAIR-N----T-----LAQV--GT--DG----IDLLE-NIMRYDPSRRMSAIAALDHPYL
>CAMPEP_0186475572 /NCGR_PEP_ID=Amphidinium-carterae-CCMP1314-20130924|95549_1 /TAXON_ID=2961 /ORGANISM="Amphidinium-carterae-CCMP1314" /LENGTH=314 /DNA_ID=CAMNT_0029285193 /DNA_START=28 /DNA_END=972 /DNA_ORIENTATION=+
LGEGTYGKVYMARNTSN---GDIVAMKQMKID---AQE---------E--------GVP--STAIREIALLKEL-N-------------HPNVVKLLDVFC------KP----------GKMVLVFEYAENDLKKYMKAL--------NNR---LPP-ATIKNFAFQLCTGIAICHSNRIIHRDIKPQNLLIDGR----------MCLKLADFGLARAFT----VP-------------------LPKYTHEVITVWYR--PPEILLGAEK---YSIPVDLWSIGCVLAEMAT-GG-PLFAGDS---------EI--------DTIFKIFQKLGTPNE-AHWPG-IKELPYFKPTF--------PAW-KPKGWAAIR-N----T-----LAQV--GT--EG----VDLLE-KMMRYDPSKRISATAAREHAYF
>CAMPEP_0196859142 /NCGR_PEP_ID=MMETSP1374-20130617 S_A
LGEGTYGKVYMARNTAT---GEIVAMKQMKID---AQE---------E--------GVP--STAIREIALLKEL-N-------------HPNVVKLLDVFC------KP----------GKMVLVFEYAENDLKKYMKAL--------SNR---LPP-ATIKNFAFQLCTGIAICHSNRIIHRDIKPQNLLIDGR----------MCLKLADFGLARAFT----VP-------------------LPKYTHEVITVWYR--PPEILLGAEK---YSIPVDLWSIGCVLAEMAT-GG-PLFAGDS---------EI--------DTIFKIFQKLGTPNE-SHWPG-IKELPYFKPTF--------PAW-KPKGWAGIR-N----T-----LAQV--GN--DG----VDLLE-KMMRYDPSKRISASAAREHAYF
>CAMPEP_0199532814 /NCGR_PEP_ID=Ceratium-fusus-PA161109-20140214|197683_1 /ASSEMBLY_ACC=CAM_ASM_001143 /TAXON_ID=2916 /ORGANISM="Ceratium fusus, Strain PA161109" /LENGTH=314 /DNA_ID=CAMNT_0045370365 /DNA_START=88 /DNA_END=1032 /DNA_ORIENTATION=-
LGEGTYGKVYKARNRRT---GEFVALKQMKLE---AQE---------E--------GVP--STAIREIALLKEV-S-------------HPNVVPLLEVFC------KP----------TKLVLVFELLDNDLKKYMKTL--------NGR---LTP-GVVKNFAFQLCRGVEFCHANRIIHRDIKPQNLLIDSR----------LRLKLADFGLARAFS----VP-------------------VPKYTHEVVTVWYR--PPEILLGATH---YSVPIDLWSIGCVIGEMAT-GA-PLFAGDS---------EI--------DTIFKVFQKLGTPTE-QTWPG-VSELPDFKPSF--------PKW-PTRRWDNIR-N----T-----AQQV--GA--DG----IDLLE-RLVCYDPAKRISARRALTHAYF
>C1SM_TR46286_c0_g1_i1_m.61839 Sym_C_WSY_Levin
LGEGTYGKVYKAVSKQT---GKVVAIKRIKLNP--DDD---------E--------GIP--STALREVAVLKEL-D-------------SEFVVKLFEVFC------SP----------HKLVLVFELMENDLRKYMKSV--------RGQ---LQP-KDIRNLCWQLVKGLDVCHARRIIHRDIKPQNLLIDND----------LHLKLADFGLARAFV----VP-------------------IPKYTHEVVTVWYR--APEILLGSSA---YSIGVDMWAVGCVFAEMAT-GN-PLFGGDS---------EI--------DTIFKIFQKLGTPNE-EMWPG-LHELPNFKLKF--------PCW-TAKGWDKIR-N----T-----KAQV--GR--NG----MDLLD-KFMAYDPKKRWTARKGLQHPYF
>CAMPEP_0192467902 /NCGR_PEP_ID=Symbiodinium-sp-C15-20130923 S_C15
LGEGTYGKVYKAVSKQT---GKVVAIKRIKLNP--DDD---------E--------GIP--STALREVAVLKEL-D-------------SEFVVKLFEVFC------SP----------HKLVLVFELMENDLRKYMKSV--------RGQ---LRP-KDIRSLCWQLVKGLDVCHARRIIHRDIKPQNLLIDND----------LHLKLADFGLARAFV----VP-------------------IPKYTHEVVTVWYR--APEILLGSSA---YSIGVDMWAVGCVFAEMAT-GN-PLFGGDS---------EI--------DTIFKIFQKLGTPNE-EMWPG-LHELPNFKLKF--------PCW-TAKGWDKIR-N----T-----KAQV--GK--NG----MDLLD-KFMAYDPKKRWTARKGLQHPYF
>m.25545 g.25545  ORF g.25545 m.25545 type:complete len:323 (-) comp22794_c0_seq1:87-1055(-) Sym_psyg
LGEGTYGKVYKAVSKQT---GKVVAIKRIKLNP--DDD---------E--------GIP--STALREVAVLKEL-D-------------SEFVVKLFEVFC------SP----------HKLVLVFELMENDLRKYMKSV--------RGH---LSP-KDIRSLCWQLVKGLDVCHARRIIHRDIKPQNLLIDNE----------MRLKLADFGLARAFV----VP-------------------IPKYTHEVVTVWYR--APEILLGSNV---YSIGVDMWAVGCVFAEMAT-GN-PLFGGDS---------EI--------DTIFKIFQKLGTPNE-EVWPG-LSGLPNFKPQF--------PCW-KAKGWEQIR-N----T-----KMQV--GR--AG----MDLLD-NFMAYDPKKRWTARKGLQHPYF
>pmin_comp22617_c0_seq1:90-1115(-) S_pseu
LGEGTYGKVYKAVSKQT---GKVVAIKRIKLNP--DDD---------E--------GIP--STALREVAVLKEL-D-------------SEFVVKLFEVFC------SP----------HKLVLVFELMENDLRKYMKSV--------RGH---LSP-KDIRSLCWQLVKGLDVCHARRIIHRDIKPQNLLIDNE----------MRLKLADFGLARAFV----VP-------------------IPKYTHEVVTVWYR--APEILLGSNV---YSIGVDMWAVGCVFAEMAT-GN-PLFGGDS---------EI--------DTIFKIFQKLGTPNE-EVWPG-LSGLPNFKPQF--------PCW-KAKGWEQIR-N----T-----KMQV--GR--AG----MDLLD-KFMAYDPKKRWTARKGLQHPYF
>s6_44909 S_B_xiang
LGEGTYGKVYKAVSKQT---GKVVAIKRIKLNP--DDD---------E--------GIP--STALREVAVLKEL-D-------------SEFVVKLFEVFC------SP----------HKLVLVFELMENDLRKYMKSV--------RGH---LSP-KDIRSLCWQLVKGLDVCHARRIIHRDIKPQNLLIDNE----------MRLKLADFGLARAFV----VP-------------------IPKYTHEVVTVWYR--APEILLGSNV---YSIGVDMWAVGCVFAEMAT-GN-PLFGGDS---------EI--------DTIFKIFQKLGTPNE-EVWPG-LSGLPNFKPQF--------PCW-KAKGWEQIR-N----T-----KMQV--GR--AG----MDLLD-KFMAYDPKKRWTARKGLQHPYF
>s2052_g22.t1 Sym_C_Shoguchi
--QQCHGDARK----------EVVAIKRIKLNP--DDD---------E--------GIP--STALREVAVLKEL-D-------------SEFVVKLFEVFC------SP----------HKLVLVFELMENDLRKYMKSV--------RGQ---LST-KDIRSLCWQLVKGLDVCHARRIIHRDIKPQNLLIDND----------LRLKLADFGLARAFV----VP-------------------IPKYTHEVVTVWYR--APEILLGSSA---YSIGVDMWAVGCVFAEMAT-GN-PLFAGDS---------EI--------DTIFKIFQKLGTPNE-EMWPG-LHELP--------------------KGGMEER-Q----A-----RQEL--AA--G---------------------------------
>CAMPEP_0181472354 /NCGR_PEP_ID=MMETSP1110-20121109 S_E
LGEGTYGKVYKAVSRIS---NQVVAIKRIKLNP--DDD---------E--------GVP--STALREVAVLKEL-D-------------SEYVVKLFEVFC------SP----------SKLVLVFELMENDLRKYMKQV--------GGK---IPS-HHVKSLCWQMVKGLEICHANRIIHRDIKPQNLLIDAN----------HRLKLADFGLARAFM----VP-------------------IPKYTHEVVTVWYR--APEILLGSGA---YSIAIDMWAVGCVFAEMAT-GG-PLFQGDS---------EI--------DTIFKIFQKLGTPNE-MTWPG-VQDLPNFKPSF--------PQW-RHKGWANIR-QG--KT-----KEKV--GE--CG----IDLLE-KFLAYAPKQRLSARKGLQHPYL
>Smic11517 SmicGene11517   sp S_micro
LGEGTYGKVYKAVSRIS---NQVVAIKRIKLNP--DDD---------E--------GVP--STALREVAVLKEL-D-------------SEYVVKLFEVFC------SP----------SKLVLVFELMENDLRKYMKQV--------GGK---IPS-HHVKSLCWQMVKGLEICHANRIIHRDIKPQNLLIDAN----------HRLKLADFGLARAFM----VP-------------------IPKYTHEVVTVWYR--APEILLGSGA---YSIAVDMWAVGCVFAEMAT-GG-PLFQGDS---------EI--------DTIFKIFQKLGTPNE-MTWPG-VQDLPNFKPSF--------PQW-RHKGWANIR-QG--KT-----KEKV--GE--CG----IDLLE-KFLAYAPKQRLSARKGLQHPYL
>s6682_g9.t1 S_A3
LGEGTYGKVYKAVSRIS---NQVVAIKRIKLNP--DDD---------E--------GVP--STALREVAVLKEL-D-------------SEYVVKLFEVFC------SP----------SKLVLVFELMENDLRKYMKQV--------GGK---IPP-HHVKSLCWQMVKGLEICHANRIIHRDIKPQNLLIDSN----------HRLKLADFGLARAFM----VP-------------------IPKYTHEVVTVWYR--APEILLGSGA---YSIAVDMWAVGCVFAEMAT-GG-PLFQGDS---------EI--------DTIFKIFQKLGTPNE-MTWPG-VQDLPNFKPSF--------PQW-RHKGWANIR-QG--KT-----KEKV--GE--CG----IDLLE-KFLAYAPKQRLSARKGLQHPYL
>kb8_rep_c273_m.739 Sym_A_Bayer
LGEGTYGKVYKAVSRIS---NQVVAIKRIKLNP--DDD---------E--------GVP--STALREVAVLKEL-D-------------SEYVVKLFEVFC------SP----------SKLVLVFELMENDLRKYMKQV--------GGK---IPS-HHVKSLCWQMVKGLEICHANRIIHRDIKPQNLLIDAN----------HRLKLADFGLARAFM----VP-------------------IPKYTHEVVTVWYR--APEILLGSGA---YSIAVDMWAVGCVFAEMAT-GG-PLFQGDS---------EI--------DTIFKIFQKLGTPNE-MTWPG-VQDLPNFKPSF--------PQW-RHKGWANIR-QG--KT-----KEKV--GE--CG----IDLLE-KFLAYAPKQRLSARKGLQH-YL
>CAMPEP_0196950214 /NCGR_PEP_ID=MMETSP1377-20130617 Sym_D1A
LGEGTYGKVYKAVSRIS---NQVVAIKRIKLNP--DDD---------E--------GVP--STALREVAVLKEL-D-------------SEYVVKLFEVFC------SP----------SKLVLVFELMENDLRKYMKQV--------GGK---IPP-HHVKSLCWQMVKGLEICHANRIIHRDIKPQNLLIDSN----------HRLKLADFGLA-------------------------------------------------------------------------------------------------------------------------------------------------------------------------------------------------------------------------
>CAMPEP_0197643428 /NCGR_PEP_ID=MMETSP1338-20131121|16744_1 /TAXON_ID=43686 ORGANISM="Pelagodinium beii, Strain RCC1491" /NCGR_SAMPLE_ID=MMETSP1338 /ASSEMBLY_ACC=CAM_ASM_000754 /LENGTH=392 /DNA_ID=CAMNT_0043216685 /DNA_START=1 /DNA_END=1174 /DNA_ORIENTATION=+
LGEGTYGKVYKAVAKNT---RQVVAIKRIKLNP--EDD---------E--------GVP--STALREVAVLKEL-N-------------SEFVVKLYEAFC------SP----------NKLTLVFELMENDLKKYMKAL--------GKP---LDP-PVIKCLCWQMVKGLEVCHARRIIHRDIKPQNLLIDSQ----------LRLKLADFGLARAFM----VP-------------------LPKYTHEVVTVWYR--APEILLGNGL---YSLPVDMWATGCVFAEMAT-GQ-PLFAGDS---------EI--------DTIFKVFQKLGTPTE-EMWPG-LSELPFFKPSF--------PKW-PAKGWENIR-N----T-----KQQV--GA--EG----IDLIE-KFMAYDPKKRMSARKSLEHPFL
>CAMPEP_0192629430 /NCGR_PEP_ID=Symbiodinium-sp-Mp-20130822 S_Mp
IGEGTYGKVYKAVSKHN---HQVVAVKRIKLNP--DDD---------E--------GVP--STALREIAVLKEL-E-------------SEYVVRLFEVFC------TP----------SKLDLVFELMENDLRKFMRAR--------GGN---ILA-PEVKNLCRQLIKGLEVCHARRIIHRDIKPQNLLIDGN----------NRLKLADFGLARAFL----VP-------------------LPKYTHEVVTVWYR--APEILLGSAV---YSIAVDTWAAGCVFAEMAT-GK-PLFQGDS---------EI--------DTIFQIFRNLGTPSE-TVWPG-LHELPNFKPTF--------PSW-RFKGWNNVR-DF----------KKV--GD--SGPESGVDLLE-RFMAYDPKKRW-----------
>C1SM_TR20639_c0_g1_i1_m.24563 Sym_C_WSY_Levin
VGEGTYGAVYRAFCNLS---KKTVAIKRVKME---HED---------E--------GMP--STAIREVAVLKAA-D-------------HPNVVKLLDVAC------SP----------GRLHLIFEFVDSNLKQYMKKF--------GLR---LEA-GVVRALHKQLMQGIDYCHARRIIHRDLKPQNILVDGQ----------DNLKIADFGMARAFN----LP-------------------IPKYTHEVVTTWYR--PPEILFGCED---YSLGVDVWSAGCILGEMAT-GA-ALFHGDS---------EI--------DTIFQIFKKLGTPCE-VEWPG-LSELPDFKPSF--------PQW-RKRPWSEIR-N----I-----VAQL--GS--AG----TRLLD-AMLRYDPLHRISARQTLLHEYF
>s396_g26.t1 S_C_Shoguchi
VGEGTYGAVYRAFCNLS---KKTVAIKRVKME---HED---------E--------GMP--STAIREVAVLKAA-D-------------HPNVVKLLDVAC------SP----------GRLHLIFEFVDSNLKQYMKKF--------GLR---LEA-GVVRALHKQLMQGIDYCHARRIIHRDLKPQNILVDGQ----------DNLKIADFGMARAFN----LP-------------------IPKYTHEVVTTWYR--PPEILFGCED---YSLGVDVWSAGCILGEMAT-GA-ALFHGDS---------EI--------DTIFQIFKKLGTPCE-VEWPG-LSELPDFKPSF--------PQW-RKRPWSEIR-N----T-----VAQL--GS--AG----TRLLD-AMLRYDPLHRISARQTLLHEYF
>CAMPEP_0192441704 /NCGR_PEP_ID=Symbiodinium-sp-C15-20130923 S_C15
VGEGTYGAVYRAFCNLS---KKTVAIKRVKME---HED---------E--------GMP--STAIREVAVLKAA-D-------------HPNVVKLLDVAC------SP----------GRLHLIFEFVDSNLKQYMKKL--------GFR---LEA-GVVRALHKQLMQGIDYCHARRIIHRDLKPQNILVDGQ----------DNLKIADFGMARAFN----LP-------------------IPKYTHEVVTTWYR--PPEILFGCED---YSLGVDVWSAGCILGEMAT-GA-ALFHGDS---------EI--------DTIFQIFKKLGTPCE-VEWPG-LSELPDFKPSF--------PQW-RKRPWSEIR-N----I-----VAQL--GS--AG----TRLLD-AMLRYDPLHRISARQTLLHEYF
>c_sym_56492 Sym_C_Ladner
VGEGTYGAVYRAFCNLS---KKTVAIKRVKME---HED---------E--------GMP--STAIREVAVLKAA-D-------------HPNVVKLLDVAC------SP----------GRLHLIFEFVDSNLKQY---------------------------------------------------------------------------------------------------------------------------------------------------------------------------------------------------------------------------------------------------------------------------------------------------------
>m.5859 g.5859  ORF g.5859 m.5859 type:5prime_partial len:419 (-) comp9685_c0_seq1:164-1420(-) S_minParkinson_et_al
VGEGTYGAVYRAFCNLS---KKTVAIKRVKME---HED---------E--------GMP--STAIREVAVLKAA-D-------------HPNVVKLLDVAC------SP----------GRLHLVFEFVDSNLKQYMKKF--------GLR---LEA-AVVHSLHKQLMQGIDYCHARRIIHRDLKPQNILVDGQ----------DNLKIADFGMARAFN----LP-------------------IPKYTHEVVTTWYR--PPEILFGCED---YSLGVDVWSAGCILGEMAT-GA-ALFHGDS---------EI--------DTIFQIFKKLGTPSE-VEWPG-LSELPDFKPSF--------PQW-RKRPWSEIR-N----T-----VAQL--GM--AG----TRLLD-AMLRYDPATRISAKQTLLHEYF
>pmin_comp18484_c0_seq1:158-1411(-) S_pseu
VGEGTYGAVYRAFCNLS---KKTVAIKRVKME---HED---------E--------GMP--STAIREVAVLKAA-D-------------HPNVVKLLDVAC------SP----------GRLHLVFEFVDSNLKQYMKKF--------GLR---LEA-AVVHSLHKQLMQGIDYCHARRIIHRDLKPQNILVDGQ----------DNLKIADFGMARAFN----LP-------------------IPKYTHEVVTTWYR--PPEILFGCED---YSLGVDVWSAGCILGEMAT-GA-ALFHGDS---------EI--------DTIFQIFKKLGTPSE-VEWPG-LSELPDFKPSF--------PQW-RKRPWSEIR-N----T-----VAQL--GM--AG----TRLLD-AMLRYDPATRISAKQTLLHEYF
>m.24198 g.24198  ORF g.24198 m.24198 type:5prime_partial len:419 (-) comp15738_c0_seq1:171-1427(-) S_aen
VGEGTYGAVYRALCNLS---KKTVAIKRVKME---HED---------E--------GMP--STAIREVAVLKAA-D-------------HPNVVKLLDVAC------SP----------GRLHLVFEFVDSNLKQYMKKF--------GLR---LEA-AVVHSLHKQLMQGIDYCHARRIIHRDLKPQNILVDGQ----------DNLKIADFGMARAFN----LP-------------------IPKYTHEVVTTWYR--PPEILFGCED---YSLGVDVWSAGCILGEMAT-GA-ALFHGDS---------EI--------DTIFQIFKKLGTPSE-VEWPG-LSELPDFKPSF--------PQW-RKRPWSEIR-N----T-----VAQL--GM--AG----TRLLD-AMLRYDPATRISAKQTLLHEYF
>s6_2167 S_B_xiang
VGEGTYGAVYRAFCNLS---KKTVAIKRVKME---HED---------E--------GMP--STAIREVAVLKAA-D-------------HPNVVKLLDVAC------SP----------GRLHLVFEFVDSNLKQYMKKF--------GLR---LEA-AVVHSLHKQLMQGIDYCHARRIIHRDLKPQNILVDGQ----------DNLKIADFGMARAFN----LP-------------------IPKYTHEVVTTWYR--PPEILFGCED---YSLGVDVWSAGCILGEMAT-GA-ALFHGDS---------EI--------DTIFQIFKKLGTPSE-VEWPG-LSELPDFKPSF--------PQW-RKRPWSEIR-D----T-----VAQL--GM--AG----TRLLD-AMLRYDPATRISAKQTLLHEYF
>m.25441 g.25441  ORF g.25441 m.25441 type:5prime_partial len:420 (-) comp22715_c0_seq1:167-1426(-) Sym_psyg
VGEGTYGAVYRAFCNLS---KKTVAIKRVKME---HED---------E--------GMP--STAIREVAVLKAA-D-------------HPNVVKLLDVAC------SP----------GRLHLVFEFVDSNLKQYMKKF--------GLR---LEA-AVVHSLHKQLMLGIDYCHARRIIHRDLKPQNILVDGQ----------DNLKIADFGMARAFN----LP-------------------IPKYTHEVVTTWYR--PPEILFGCED---YSLGVDVWSAGCILGEMAT-GA-ALFHGDS---------EI--------DTIFQIFKKLGTPSE-VEWPG-LSELPDFKPSF--------PQW-RKRPWSEIR-N----T-----VAQL--GM--AG----TRLLD-AMLRYDPATRISAKQTLLHEYF
>d_sym_4161_m.1692 Sym_D_Ladner
VGEGTYGAVYRAFCNLS---RKTVAIKRVKME---HED---------E--------GMP--STAIREVAVLKAA-D-------------HPNVVKLLDVAC------SP----------GRLHLVFEFVDANLKQYMKKF--------GLR---LEA-AVVQALHRQLMQGIDYCHARRIIHRDLKPQNILVDGQ----------DNLKIADFGMARAFN----LP-------------------IPKYTHEVVTTWYR--APEILFGCED---YSLGVDVWSAGCILGEMAT-GA-ALFHGDS---------EI--------DTIFQIFKKLGTPSE-VEWPG-LSDLPDFKPTF--------PQW-RKRPWSEIR-N----T-----AIQL--GV--AG----TRLLD-AMLRYDPAHRISARQTLQHEYF
>SymbF.scaffold28.39 SymbF.scaffold28:906858-915924(+) Sym_F_liu
---------------SV---KKTVAIKRVKME---HED---------E--------GMP--STAIREVAVLKAA-D-------------HPNVVKLLDVAC------SP----------GRLHLIFEFVESNLKQYMKKF--------GLR---LEA-DVVRGLHKQLMQGIDYCHARRIIHRDLKPQNILVDGQ----------DNLKIADFGMARAFN----LP-------------------IPKYTHEVVTTWYR--PPEILFGCED---YSLGVDVWSAGCILGEMAT-GA-ALFHGDS---------EI--------DTIFQIFKKLGTPCE-VEWPG-LSELPDFKPSF-----------------------------------------------------------------------------
>CAMPEP_0181480120 /NCGR_PEP_ID=MMETSP1110-20121109 S_E
VGEGTYGAVHRAFCNRL---QKTVAIKRVKME---HED---------E--------GMP--STAIREVAVLKAA-D-------------HPNVVKLLDVAC------SP----------GRLHLVFEFVDANLKQYMKKF--------GLR---LEP-EVVRSLQKQLMNGIDYCHARRIIHRDLKPQNILVDGE----------DHLKIADFGMARAFN----LP-------------------LPKYTHEVVTTWYR--SPEILFGCEE---YSLGVDVWSAGCILGEMAT-GA-ALFHGDS---------EI--------DTIFQIFRKLGTPTE-ADWPG-LSSLPDFKPTF--------PQW-RRRPWTEIR-N----I-----ASQL--GS--AG----VRLLD-SMLRYDPACRVSAKQTLQHEYF
>kb8_rep_c2571_m.7191 Sym_A_Bayer
VGEGTYGAVHRAFCNRL---QKTVAIKRVKME---HED---------E--------GMP--STAIREVAVLKAA-D-------------HPNVVKLLDVAC------SP----------GRLHLVFEFVDANLKQYMKKF--------GLR---LEP-EVVRSLQKQLMNGIDYCHARRIIHRDLKPQNILVDGE----------DHLKIADFGMARAFN----LP-------------------LPKYTHEVVTTWYR--SPEILFGCEE---YSLGVDVWSAGCILGEMAT-GA-ALFHGDS---------EI--------DTIFQIFRKLGTPTE-ADWPG-LSSLPDFKPTF--------PQW-RRRPWTEIR-N----I-----ASQL--GS--AG----VRLLD-SMLRYDPACRVSAKQTLQHEYF
>Smic27807 SmicGene27807   sp S_micro
VGEGTYGAVHRAFCNRL---QKTVAIKRVKME---HED---------E--------GMP--STAIREVAVLKAA-D-------------HPNVVKLLDVAC------SP----------GRLHLVFEFVDANLKQYMKKF--------GLR---LEP-EVVRSLQKQLMNGIDYCHARRIIHRDLKPQNILVDGE----------DHLKIADFGMARAFN----LP-------------------LPKYTHEVVTTWYR--SPEILFGCEE---YSLGVDVWSAGCILGEMAT-GA-ALFHGDS---------EI--------DTIFQIFRKLGTPTE-ADWPG-LSSLPDFKPTF--------PQW-RRRPWTEIR-N----I-----ASQL--GS--AG----VRLLD-SMLRYDPACRVSAKQTLQHEYF
>s602_g8.t1 S_A3
VGEGTYGAVHRAFCNRL---QKTVAIKRVKME---HED---------E--------GMP--STAIREVAVLKAA-D-------------HPNVVKLLDVAC------SP----------GRLHLVFEFVDANLKQYMKKF--------GLR---LEP-EVVRSLQKQLMKGIDYCHARRIIHRDLKPQNILVDGE----------DHLKIADFGMARAFN----LP-------------------LPKYTHEVVTTWYR--SPEILFGCEE---YSLGVDVWSAGCILGEMAT-GA-ALFHGDS---------EI--------DTIFQIFRKLGTPTE-ADWPG-LSSLPDFKPTF--------PQW-RRRPWTEIR-N----I-----ASQL--GS--AG----VRLLD-SMLRYDPACRVSAKQTLQHEYF
>CAMPEP_0196957104 /NCGR_PEP_ID=MMETSP1377-20130617 S_D1A
-------------------------------E---HED---------E--------GMP--STAIREVAVLKAA-D-------------HPNVVKLLDVAC------SP----------GRLHLVFEFVDANLKQYMKKF--------GLR---LEP-EVVRSLQKQLMKGIDYCHARRIIHRDLKPQNILVDGE----------DHLKIADFGMARAFN----LP-------------------LPKYTHEVVTTWYR--SPEILFGCEE---YSLGVDVWSAGCILGEMAT-GA-ALFHGDS---------EI--------DTIFQIFRKLGTPTE-ADWPG-LSSLPDFKPTF--------PQW-RRRPWTEIR-N----I-----ASQL--GS--AG----VRLLD-SMLRYDPACRVSAKQTLQHEYF
>CAMPEP_0192634240 /NCGR_PEP_ID=Symbiodinium-sp-Mp-20130822 S_Mp
VGEGTYGAVHRAFCNRL---QKTVAIKRVKME---HEE---------E--------GMP--STAIREVAVLKEA-D-------------HPNIVKLLDVAC------SP----------GRLHLVFEFVDANLKQYMKKF--------GLR---LEP-ATVQSLHKQLMRGIDYCHARRIIHRDLKPQNILVDGE----------DSLKIADFGMARAFQ----LP-------------------LPKYTHEVVTTWYR--SPEILFGCEE---YSLGVDVWSAGCILGEMAT-GA-ALFHGDS---------EI--------DTIFQIFRKLGTPTE-AEWPG-LSELPDFKPTF--------PQW-RRRPWTEIR-N----V-----AAQL--GS--AG----MRLLD-AMLRYDPARRISAKQTLQHEYF
>CAMPEP_0197658856 /NCGR_PEP_ID=MMETSP1338-20131121|45488_1 /TAXON_ID=43686 ORGANISM="Pelagodinium beii, Strain RCC1491" /NCGR_SAMPLE_ID=MMETSP1338 /ASSEMBLY_ACC=CAM_ASM_000754 /LENGTH=422 /DNA_ID=CAMNT_0043235529 /DNA_START=75 /DNA_END=1343 /DNA_ORIENTATION=+
VGEGTYGAVYRATCKKT---GQTVAIKVVKME---HED---------E--------GMP--STAIREVAVLKAA-D-------------HPNVVKLLDVLC------TP----------GRLNLVFEFVECNLKQHMKKF--------GLR---LDP-TQVRMLQCQLMQGIDFCHARRIIHRDLKPQNILVDGE----------DFLKIADFGMARAFN----LP-------------------IPKYTHEVVTTWYR--SPEILFGCEE---YSTGVDVWSAGCILGELAT-GA-PLFHGDS---------EI--------DTIFQIFRKMGTPTY-AEWPG-LRDLPDYKPTF--------PQW-ERRPWGEIR-N----T-----AAQL--GQ--AG----MQLLD-EMVRYDPIHRISAKRSLVHEYF
>m.1963 g.1963  ORF g.1963 m.1963 type:5prime_partial len:394 (-) comp1737_c0_seq2:97-1278(-) Sym_aen
LGAGKFGSVYVARCRRT---GFIFALKVLDKR---QLI---------K-------HRVE--HQLRREIEIQSHC-R-------------HVNILRLYTFFH------DE----------KRVYLCLEMAPGGELYGLLQS--------RGT---FSE-ARAAWYFKQMVEAIQYCHSKHIIHRDIKPQNLLIDNE----------MRLKLADFGLARAFV----VP-------------------IPKYTHEVVTVWYR--APEILLGSNV---YSIGVDMWAVGCVFAEMAT-GN-PLFGGDS---------EI--------DTIFKIFQKLGTPNE-EVWPG-LSGLPNFKPQF--------PCW-KAKGWEQIR-N----T-----KMQV--GR--AG----MDLLD-KFMAYDPKKRWTARKGLQHPYF
>m.44623 g.44623  ORF g.44623 m.44623 type:complete len:364 (-) comp37396_c0_seq1:113-1204(-) Sym_minP
LGAGKFGSVYVARCRRT---GFIFALKVLDKR---QLI---------K-------HRVE--HQLRREIEIQSHC-R-------------HVNILRLYTFFH------DE----------KRVYLCLEMAPGGELYGLLQS--------RGT---FSE-ARAAWYFKQMVEAIQYCHSKHIIHRDIKPQNLLIDNE----------MRLKLADFGLARAFV----VP-------------------IPKYTHEVVTVWYR--APEILLGSNV---YSIGVDMWAVGCVFAEMAT-GN-PLFGGDS---------EI--------DTIFKIFQKLGTPNE-EVWPG-LSGLPNFKPQF--------PCW-KAKGWEQIR-N----T-----KMQV--GR--AG----MDLLD-KFMAYDPKKRWTARKGLQHPYF
>AEE79196 cyclin-dependent kinase B1;1 [Arabidopsis thaliana]
VGEGTYGKVYKAMEKGT---GKLVALKKTRLE---MDE---------E--------GIP--PTALREISLLQML-ST------------SIYVVRLLCVEH------VHQPSTKSQSTKSNLYLVFEYLDTDLKKFIDSYRK------GPNPKPLEP-FLIQKLMFQLCKGVAHCHSHGVLHRDLKPQNLLLVKD---------KELLKIADLGLGRAFT----VP-------------------LKSYTHEIVTLWYR--APEVLLGSTH---YSTGVDMWSVGCIFAEMVR-RQ-ALFPGDS---------EF--------QQLLHIFRLLGTPTE-QQWPG-VSTLRDWHVY---------PKW-EPQDLTLAV-P----S--------L--SP--QG----VDLLT-KMLKYNPAERISAKTALDHPYF
>C1MI_TR37496_c0_g1_i1_m.55055 Sym_C_MI_Levin
LGEGTYGKVYKAACHQT---QQVRALKRIPIV---MDE---------D--------GVP--ATAIREVSLLKEC-D-------------HPNVIRLYDVFS------LD----------RALYLVFEYVDMDLRIFLKRN--------GAF---RNP-HALKNAAFQCIRGTAFCHGRQVLHRDLKPQNVLVDST---------GQHLKLADFGLARLFD----VP-------------------LRAYTHEVVTLWYR--APEILLGHRK---YATPTDIWSLGCIVAEMAT-AQ-VLFPGDS---------QI--------DTIFKIFRRLGTPSD-EVWPG-FSTLLNFTEEF--------PKW-RNTELDDVR-S----R-----APSL--GS--RG----VGMIN-ACFRFNPVERPSARGLLQHNFF
>CAMPEP_0192446770 /NCGR_PEP_ID=Symbiodinium-sp-C15-20130923 S_C15
LGEGTYGKVYKAACHQT---QQVRALKRIPIV---MDE---------D--------GVP--ATAIREVSLLKEC-D-------------HPNVIRLYDVFS------LD----------RALYLVFEYVDMDLRIFLKRN--------GAF---RNP-HALKNAAFQCIRGTAFCHGRQVLHRDLKPQNVLVDST---------GQHLKLADFGLARLFD----VP-------------------LRAYTHEVVTLWYR--APEILLGHRK---YATPTDIWSLGCIVAEMAT-AQ-VLFPGDS---------QI--------DTIFKIFRRLGTPSD-EVWPG-FSTLLNFTEEF--------PKW-RNTELDDVR-S----R-----APSL--GS--RG----VGMIN-ACLRFNPVERPSARGLLQHNFF
>m.43804 g.43804  ORF g.43804 m.43804 type:5prime_partial len:303 (-) comp28229_c0_seq1:90-998(-) S_aen
LGEGTYGKVYKAACHQT---GQVVALKRIPIV---MDE---------D--------GVP--ATAIREVSLLKEC-D-------------HPNVIRLHEVLS------LD----------RALYLVFEYVDMDLRIFLKRN--------GAF---KDP-LALKNAAWQCIRGTAFCHGRQVLHRDLKPQNVLVDST---------GCHLKLADFGLARLLD----VP-------------------LRAYTHEVVTLWYR--APEILLGHRK---YAMPTDIWSLGCIVAEMAT-AE-VLFPGDS---------QI--------DTIFKIFRRLGTPSE-EVWPG-FSTLKNFTEEF--------PKW-SNTELVDVR-S----K-----APSL--GS--RG----VDMIN-ACLRFNPVDRPSALKLLQHKFF
>m.63757 g.63757  ORF g.63757 m.63757 type:5prime_partial len:303 (-) comp43476_c0_seq1:92-1000(-) Sym_psyg
LGEGTYGKVYKAACHQT---GQVVALKRIPIV---MDE---------D--------GVP--ATAIREVSLLKEC-D-------------HPNVIRLHEVLS------LD----------RALYLVFEYVDMDLRIFLKRN--------GAF---KDP-LALKNAAWQCIRGTAFCHGRQVLHRDLKPQNVLVDST---------GCHLKLADFGLARLLD----VP-------------------LRAYTHEVVTLWYR--APEILLGHRK---YAMPTDIWSLGCIVAEMAT-AE-VLFPGDS---------QI--------DTIFKIFRRLGTPSE-EVWPG-FSTLKNFTEEF--------PKW-SNTELLDVR-S----K-----APSL--GS--RG----VDMIN-ACLRFNPVDRPSALKLLQHKFF
>m.66103 g.66103  ORF g.66103 m.66103 type:complete len:321 (-) comp48384_c0_seq1:82-1044(-) S_minParkinson_et_al
LGEGTYGKVYKAACHQT---GQVVALKRIPIV---MDE---------D--------GVP--ATAIREVSLLKEC-D-------------HPNVIRLHEVLS------LD----------RALYLVFEYVDMDLRIFLKRN--------GAF---KDP-LALKNAAWQCIRGTAFCHGRQVLHRDLKPQNVLVDST---------GWHLKLADFGLARLLD----VP-------------------LRAYTHEVVTLWYR--APEILLGHRK---YAMPTDIWSLGCIVAEMAT-AE-VLFPGDS---------QI--------DTIFKIFRRLGTPSE-EVWPG-FSTLKNFTEEF--------PKW-SSTELLDVR-S----K-----APSL--GS--RG----VDMIN-ACLRFNPVDRPSALKLLQHKFF
>s6_28348 S_B_xiang
LGEGTYGKVYKAACHQT---GQVVALKRIPIV---MDE---------D--------GVP--ATAIREVSLLKEC-D-------------HPNVIRLHEVLS------LD----------RALYLVFEYVDMDLRIFLKRN--------GAF---KDP-LALKNAAWQCIRGTAFCHGRQVLHRDLKPQNVLVDST---------GWHLKLADFGLARLLD----VP-------------------LRAYTHEVVTLWYR--APEILLGHRK---YAMPTDIWSLGCIVAEMAT-AE-VLFPGDS---------QI--------DTIFKIFRRLGTPSE-EVWPG-FSTLKNFTEEF--------PKW-SSTELLDVR-S----K-----APSL--GS--RG----VDMIN-ACLRFNPVDRPSALKLLQHKFF
>pmin_comp16034_c0_seq1:82-1044(-) S_pseu
LGEGTYGKVYKAACHQT---GQVVALKRIPIV---MDE---------D--------GVP--ATAIREVSLLKEC-D-------------HPNVIRLHEVLS------LD----------RALYLVFEYVDMDLRIFLKRN--------GAF---TDP-LALKNAAWQCIRGTAFCHGRQVLHRDLKPQNVLVDST---------GWHLKLADFGLARLLD----VP-------------------LRAYTHEVVTLWYR--APEILLGHRK---YAMPTDIWSLGCIVAEMAT-AE-VLFPGDS---------QI--------DTIFKIFRRLGTPSE-EVWPG-FSTLKNFTEEF--------PKW-SSTELLDVR-S----K-----APSL--GS--RG----VDMIN-ACLRFNPVDRPSALKLLQHKFF
>d_sym_1360_m.630 Sym_D_Ladner
LGEGTYGKVYKATCKGT---LQVFALKRIPIV---MDE---------D--------GVP--ATAIREVSLLKEC-H-------------HPNVIRLYEVLS------LE----------RALYLVFEYVDMDLRIFLKRN--------GAF---KNL-VALKNAAWQCIRGTEFCHGRLILHRDLKPQNVLVDST---------GRNLKLADFGLARLFS----VP-------------------LRAYTHEVVTLWYR--APEILLGHRK---YATPTDIWSLGCIVAEMAT-AE-VLFPGDS---------QI--------DTIFKIFRRLGTPSD-EVWPG-FSTLRNFSQEF--------PKW-SNTELVDVR-C----K-----APAL--GP--RG----VDMIN-----------------------
>CAMPEP_0192487518 /NCGR_PEP_ID=Symbiodinium-sp-CCMP2430-20130923 S_trid
LGEGTYGKVYKAISRTT---NEVFALKRIPIQ---QSE---------Y--------GVP--AATIREVSLLKEC-D-------------HPNVIRLYEVLS------KE----------HARYLVFEFMDMDLRTYLTRN--------GAF---KDL-TALKNAAWQCIRGIHHCHNIRILHRDLKPHNVLVDMT---------GSRFKLADFGLARAFS----VQ-------------------MRALTQEVVSLWYR--APEILMGERK---YASPTDIWSLGCIVAEMAT-GQ-VLFPGDS---------QI--------DTLFRIFRKLGTPSE-EVWPG-VSTLREFTLEF--------PKW-SRAGLVDVR-A----K-----APAL--GP--DG----LDLVD-QCLKYNVAERASARHLLQHRFF
>kb8_c23181_m.66699 Sym_A_Bayer
LGEGTYGKVYKAISRTT---NEVFALKRIPIQ---QSE---------Y--------GVP--AATIREVSLLKEC-D-------------HPNVIRLYEVLS------KE----------HARYLVFEFMDMDLRTYLTRN--------GAF---KDL-TGLKNAAWQCIRGIHHCHSIRILHRDLKPHNVLVDVT---------GSRFKLADFGLARAFS----VQ-------------------MRALTQEVVSLWYR--APEILMGERK---YASPTDIWSLGCIVAEMAT-GQ-VLFPGDS---------QI--------DTLFRIFRMLGTPSE-EVWPG-VSTLREFTLEF-----------------------------------------------------------------------------
>OLP91398.1 Cyclin-dependent kinase A-2 [Symbiodinium microadriaticum]
LGEGTYGKVYKAISRTT---NEVFALKRIPIQ---QSE---------Y--------GVP--AATIREVSLLKEC-D-------------HPNVIRLYEVLS------KE----------HARYLVFEFMDMDLRTYLTRN--------GAF---KDL-TGLKNAAWQ--------------------------------------------------------------------------------------------------------------------------------------------------------------------------------------------------------------------------------------------------------------------------
>CAMPEP_0192643236 /NCGR_PEP_ID=Symbiodinium-sp-Mp-20130822 S_Mp
LGEGTYGKVYKAISHST---SEVFALKKIPIQ---LDD---------E--------GVP--ATAIREVSLLKEC-D-------------HPNVIRLYEVLS------KE----------RALYLVFEYVDMDLRAYLKRN--------GPF---RNP-EALKNAAWQCIRGTEHCHSIRILHRDLKPQNVLVDVT---------GRRLKLADFGLARAFS----VP-------------------LRAYTHEVVTLWYR--APEILLGQRK---YATPTDIWSLGCIVAEMAT-NN-VLFPGDS---------QI--------DTLFRIFRLVGTPSE-EVWPG-VSTLRDFTQEF--------PKW-AHTEFVDVR-Q----K-----GPAL--GQ--EG----LDVIN-QCLRCNPVERASARQLLQHPFF
>CAMPEP_0115088838 /NCGR_PEP_ID=MMETSP0227-20121206|24259_1 /TAXON_ID=89957 /ORGANISM="Polarella glacialis, Strain CCMP 1383" /LENGTH=354 /DNA_ID=CAMNT_0002479243 /DNA_START=1 /DNA_END=1066 /DNA_ORIENTATION=+
LGEGTYGKVYKAVNRLT---REVLALKKIRIL---YEE---------E--------GVP--ATAIREVSLLKEC-D-------------HPNVIRLHEVIS------LP----------TALYLVFEHLDMDLRVFLKRN--------GPY---TDP-MALKNAAWQCISGTEFCHGIRILHRDLKPQNVLVDAT---------GSRLKLADFGLARAFS----VP-------------------LRAYTREVVTLWYR--APEILLGQRK---YATPTDVWSLGCIIAEMST-GQ-ALFPGDS---------EI--------DTIFKIFRVLGTPTD-EVWPG-VSSLRDFTQEF--------PKW-NTSDLADVR-A----S-----GPAL--GP--DG----AELLN-DCFRYDPVARPSARQLLQYAFF
>C1SM_TR7258_c0_g1_i1_m.8263 Sym_C_WSY_Levin
LGEGTYGTVYRARCKLT---QGQVAIKRIRVM---QED---------D--------GVP--AVALREISLLKEL-N-------------HRHVVRLLDVYS------SP----------SNLYLVFERMEMDLRVYLKRH--------GK----MEG-STLRSALWQCVSGIEFCHSRRVIHRDLKPQNVLLEFR--------SRMRLVLADFGLARLYN----VP-------------------LKVYTHDIVTLWYR--PPEILLGQEQ---YGPSTDIWSLSCIFAEMAT-AH-ALFTGDS---------EI--------DTIFKIFRVLGTPDE-EV--------------------------------------------------------------------------------------------
>CAMPEP_0192460844 /NCGR_PEP_ID=Symbiodinium-sp-C15-20130923 S_C15
LGEGTYGTVYLARCKLT---QGQVAIKRIRVM---HDD---------D--------GIP--AVALREISLLKEL-N-------------HRHVVRLLDVYS------SP----------SNLYLVFERMEMDLRVYLKRH--------GK----MEG-STLRSALWQCVSGIEFCHSRRVIHRDLKPQNVLLQFR--------SRMRLVLADFGLARLYN----VP-------------------LKVYTHDIVTLWYR--PPEILLGQEQ---YGPSTDIWSLSCIFAEMAT-AH-ALFTGDS---------EI--------DTIFKIFRVLGTPDE-EVWPG-VNRLRDFKQTF--------PIW-RNTDFAHVR-A----M----AGQRF--NS--DA----MDVLR-RCLRYNSTERPSAKKMLALRYF
>m.19767 g.19767  ORF g.19767 m.19767 type:5prime_partial len:435 (-) comp13020_c0_seq1:11-1315(-) Sym_aen
LGEGTYGTVYRARCRLT---HQQVAIKRIRVT---HDD---------D--------GVP--AVAMREISLLKGL-T-------------NKHVVKLLDVYS------SP----------ANLYLVFERMEMDLRMYLKRH--------GK----MEG-SMLRSALWQCVSGIEFCHSRRVIHRDLKPQNVLLEFR--------SRMRLVLADFGLARLYN----VP-------------------LKVYTHDIVTLWYR--PPEILLGQEQ---YGPSTDIWSMSCIFAEMAT-AH-ALFTGDS---------EI--------DTIFKIFRVLGTPDE-EVWPG-VSRLRDFKQTF--------PRW-RNTDFAQVR-A----H----AGPRF--NA--DA----TDLLR-QCLKYNSSERPSAKKMLALRYF
>m.58838 g.58838  ORF g.58838 m.58838 type:5prime_partial len:436 (-) comp38321_c0_seq1:29-1336(-) Sym_psyg
LGEGTYGTVYRARCRLT---HQQVAIKRIRVT---HDD---------D--------GVP--AVAMREISLLKGL-T-------------NKHVVKLLDVYS------SP----------ANLYLVFERMEMDLRMYLKRH--------GK----MEG-SMLRSALWQCVSGIEFCHSRRVIHRDLKPQNVLLEFR--------SRMRLVLADFGLARLYN----VP-------------------LKVYTHDIVTLWYR--PPEILLGQEQ---YGPSTDIWSMSCIFAEMAT-AH-ALFTGDS---------EI--------DTIFKIFRVLGTPDE-EVWPG-VSRLRDFKQTF--------PRW-RNTDFAQVR-A----H----AGPRF--NA--DA----TDLLR-QCLKYNSSERPSAKKMLALRYF
>pmin_comp14267_c0_seq1:31-1332(-) Sym_pseu
LGEGTYGTVYRAKCRRT---HQQVAIKRIRVT---HDD---------D--------GVP--AVAMREISLLKGL-T-------------NKHVVKLLDVYS------SP----------ANLYLVFERMEMDLRMYLKRH--------GK----MEG-SMLRSALWQCVSGIEFCHSRRVIHRDLKPQNVLLEFR--------SRMRLVLADFGLARLYN----VP-------------------LKVYTHDIVTLWYR--PPEILLGQEQ---YGPSTDIWSMSCIFAEMAT-AH-ALFTGDS---------EI--------DTIFKIFRVLGTPDE-EVWPG-VSRLRDFKQTF--------PRW-RNTDFAQVR-A----H----AGPRF--NA--DA----TDLLR-QCLKYNSSERPSAKRMLALRYF
>s6_22816 Sym_B_Xiang
LGEGTYGTVYRAKCRRT---HQQVAIKRIRVT---HDD---------D--------GVP--AVAMREISLLKGL-T-------------NKHVVKLLDVYS------SP----------ANLYLVFERMEMDLRMYLKRH--------GK----MEG-SMLRSALWQCVSGIEFCHSRRVIHRDLKPQNVLLEFR--------SRMRLVLADFGLARLYN----VP-------------------LKVYTHDIVTLWYR--PPEILLGQEQ---YGPSTDIWSMSCIFAEMAT-AH-ALFTGDS---------EI--------DTIFKIFRVLGTPDE-EVWPG-VSRLRDFKQTF--------PRW-RNTDFAQVR-A----H----AGPRF--NA--DA----TDLLR-QCLKYNSSERPSAKRMLALRYF
>symbB.v1.2.008214.t1 Sym_B1
LGEGTYGTVYRAKCRRT---HQQVAIKRIRVT---HDD---------D--------GVP--AVAMREISLLKGL-T-------------NKHVVKLLDVYS------SP----------ANLYLVFERMEMDLRMYLKRH--------GK----MEG-SMLRSALWQCVSGIEFCHSRRVIHRDLKPQNVLLEFR--------SRMRLVLADFGLARLYN----VP-------------------LKVYTHDIVTLWYR--PPEILLGQEQ---YGPSTDIWSMSCIFAEMAT-AH-ALFTGDS---------EI--------DTIFKIFRVLGTPDE-EVWPG-VSRLRDFKQTF--------PRW-RNTDFAQVR-A----H----AGPRF--NA--DA----TDLLR-QCLKYNSSERPSAKRMLALRYF
>d_sym_31436_m.8425 Sym_D_Ladner
LGEGTYGTVYRAKCKQS---HRQVAIKRIRVL---QED---------D--------GVP--AVALREISLLKEL-S-------------NKHVVKLLDVYS------SP----------SNLYLVFERMEMDLRVYLKRN--------GQ----MEP-ATLRNATWQCVSGIEFCHSRRVIHRDLKPQNVLLEFR-------GTRMRLVLADFGLARLYN----VP-------------------LKVYTHDIVTLWYR--PPEILLGQEQ---YGPSTDIWSMSCIFAEMAT-AH-ALFTGDS---------EI--------DTIFKIFRVLGTPDE-EVWPG-VTRLRDFKQTF--------PRW-RNTDFAQVR-A----A----AGARF--SN--DG----VDLLR-QCLKYNSAERPSAKKMLTFRYF
>s16_g47.t1 S_C_Shoguchi
LGEGTYGTVYRARCKQT---QGQVAIKRIRVM---QEDDARP-QRWED--------GVP--AVALREISLLKEL-N-------------HRHVVRLLDVYS------SP----------SNLYL---------------E--------PRQ---HAS-GQFWSALWQCVSGIEFCHSRRVIHRDLKPQNVLLEFR--------SRMRLVLADFGLARLYN----VP-------------------LKVYTHDIVTLWYR--PPEILLGQEQ---YGPSTDIWSLSCIFAEMAT-AH-ALFTGDSEPWRHMPCPEI--------DTIFKIFRVLGTPDE-EVWPG-VNRLRDFKQTF--------PNW-RNTDFAHVR-A----L----AGQRF--NS--DA----MDVLR-RCLRYNSTERPSAKKMLALRYF
>CAMPEP_0181414212 /NCGR_PEP_ID=MMETSP1110-20121109 S_E
LGEGTYGTVYRAETRAP--PHQEVAIKRIRVL---HED------------------GVP--AVALREIALLKTL-N-------------HENVIKLLDVCN------SW----------SSIYLVFECLDMDLRAYLKRF--------GK----LEG-QALRKCSSQCFRGIEFCHSNRVLHRDLKPQNVLVKLR------WPQAPRLVLADFGLARALN----VP-------------------LKVYTHEVVTLWYR--PPEILLGQER---YGPPTDVWSLGCVMAEMAM-AQ-ALFTGDS---------EI--------DTIFKIFRILGTPTE-EVWPG-VTRLVDFKETF--------PKW-RGTGLVDLC-A----R----ACPTL--GE--DG----LDLLR-QCLRFAPAERPSAFRALAHPYL
>OLQ09431.1 Cell division control protein 2-like [Symbiodinium microadriaticum]
LGEGTYGTVYRAETRAP--PHQEVAIKRIRVL---HED------------------GVP--AVALREIALLKTL-N-------------HENVIKLLDVCN------SW----------SSIYLVFECLDMDLRAYLKRF--------GK----LEG-QALRKCSSQCFRGIEFCHSNRVLHRDLKPQNVLVKLR------WPQAPRLVLADFGLARALN----VP-------------------LKVYTHEVVTLWYR--PPEILLGQER---YGPPTDVWSLGCVMAEMAM-AQ-ALFTGDS---------EI--------DTIFKIFRILGTPTE-EVWPG-VTRLVDFKETF--------PKW-RGTGLVDLC-A----R----ACPTL--GE--DG----LDLLR-QCLRFAPAERPSAFRALAHPYL
>s85_g8.t1 S_A3
LGEGTYGTVYRAETRAA--PHQEVAIKRIRVL---HED------------------GVP--AVALREIALLKTL-N-------------HENVIKLLDVCN------SW----------SSIYLVFECLDMDLRAYLKRF--------GK----LEG-QALRKCSWQCFRGIEFCHSNRVLHRDLKPQNVLVKLR------WPQAPRLVLADFGLARALN----VP-------------------LKVYTHEVVTLWYR--PPEILLGQER---YGPPTDVWSLGCVMAEMAM-AQ-ALFTGDS---------EI--------DTIFKIFRILGTPTE-EVWPG-VTRLADFKETF--------PKW-RGTGLKDLC-A----R----ACPTL--GE--DG----LDLLR-QCLRFAPAERPSAYRALAHPYL
>CAMPEP_0197670688 /NCGR_PEP_ID=MMETSP1338-20131121|75072_1 /TAXON_ID=43686 ORGANISM="Pelagodinium beii, Strain RCC1491" /NCGR_SAMPLE_ID=MMETSP1338 /ASSEMBLY_ACC=CAM_ASM_000754 /LENGTH=312 /DNA_ID=CAMNT_0043250455 /DNA_START=47 /DNA_END=985 /DNA_ORIENTATION=-
IGEGTYGSVYKASCRKT---GETVAIKKIRIL---YED---------D--------GVP--STALREITLLREM-E-------------HPNVIQLKTVYS------SR----------TALNLVFECLDMDLRVYLKKH--------GP----MQG-SLLRKAAYQCFRGIEYCHSRRVLHRDLKPHNVLIDVK---------TMRLVLADFGLARAFN----LP-------------------LKAYTHEVVTLWYR--APEILLGQEK---YGLSTDIWSLGCIVAEMAT-GN-ALFTGDS---------EI--------DTIFRIFRILGTPDD-IVWPG-VSQMRDYKMSF--------PKW-QNTDFVDVR-E----M----AGPTL--GE--QG----IDLLR-QCLKYNLCERPSAKRLLKHPFF
>CAMPEP_0181493594 /NCGR_PEP_ID=MMETSP1110-20121109 S_E
IGEGTYGKVYLAVDRDT---RTAYALKKIPVQ---TED--------GE--------GVP--ATAIREVSLLKQC-D-------------HENVIKLWEVLS------GE----------RALYLVFEHMDMDLRVYLKRT--------GP----FGA-LALKSAA------------------------------------------------------------------------------------------------------------------------------------AVREG-----------------------------------------------------------------------------------------------------------------------------------
>CAMPEP_0196861482 /NCGR_PEP_ID=MMETSP1374-20130617 S_A
IGHGTYGTVYKGRPVSGTGAMEYVAIKQIGIQ---YED---------E--------GIP--TTSLREIALLIDL-R-------------HPNVVCLQEVLP------SR----------NNLFLVFEFCDMDLKMFLRNEEL------SAQF--SDP-IAFKKAVTQCFEGVSYCHSNRILHRDLKTQNILVNID---------TMRLKLADFGLARIYA----AP-------------------LKVYTHEVITLWYR--AIEILLGQVL---YDVSVDVWSLGCIVAEMAT-RE-ALFPGDS---------EI--------DTIFRIFRALGTPTA-EDWPG-LEQLPCFSKRY--------PIW-QSTGLEDVL-E----K-----GPVL--GK--SG----ISFLK-SCLKYNGAERPSARRLLRHEFL
>AED91515 cyclin-dependent kinase C;1 [Arabidopsis thaliana]
IGEGTYGQVYMAKEIKT---GEIVALKKIRMD---NER---------E--------GFP--ITAIREIKILKKL-H-------------HENVIQLKEIVTSPGRDRDDQGKPDNNKYKGGIYMVFEYMDHDLTGLADRP--------GLR---FTV-PQIKCYMKQLLTGLHYCHVNQVLHRDIKGSNLLIDNE----------GNLKLADFGLARSYS---HDH-------------------TGNLTNRVITLWYR--PPELLLGATK---YGPAIDMWSVGCIFAELLH-AK-PILPGKN---------EQ--------EQLNKIFELCGSPDE-KLWPG-VSKMPWFNNFK-P------ARP-LKRRVREFF-R----H--------F--DR--HA----LELLE-KMLVLDPAQRISAKDALDAEYF
>CDK12_HUMAN RecName: Full=Cyclin-dependent kinase 12; AltName: Full=Cdc2-related kinase, arginine/serine-rich; Short=CrkRS; AltName: Full=Cell division cycle 2-related protein kinase 7; Short=CDC2-related protein kinase 7; AltName: Full=Cell division protein kinase 12; Short=hCDK12
IGEGTYGQVYKAKDKDT---GELVALKKVRLD---NEK---------E--------GFP--ITAIREIKILRQL-I-------------HRSVVNMKEIVT------DKQDALDFKKDKGAFYLVFEYMDHDLMGLLESG--------LVH---FSE-DHIKSFMKQLMEGLEYCHKKNFLHRDIKCSNILLNNS----------GQIKLADFGLARLYN---SEE-------------------SRPYTNKVITLWYR--PPELLLGEER---YTPAIDVWSCGCILGELFT-KK-PIFQANL---------EL--------AQLELISRLCGSPCP-AVWPD-VIKLPYFNTMK-P------KKQ-YRRRLREEF-S----F--------I--PS--AA----LDLLD-HMLTLDPSKRCTAEQTLQSDFL
>CDK13_HUMAN RecName: Full=Cyclin-dependent kinase 13; AltName: Full=CDC2-related protein kinase 5; AltName: Full=Cell division cycle 2-like protein kinase 5; AltName: Full=Cell division protein kinase 13; Short=hCDK13; AltName: Full=Cholinesterase-related cell division controller
IGEGTYGQVYKARDKDT---GEMVALKKVRLD---NEK---------E--------GFP--ITAIREIKILRQL-T-------------HQSIINMKEIVT------DKEDALDFKKDKGAFYLVFEYMDHDLMGLLESG--------LVH---FNE-NHIKSFMRQLMEGLDYCHKKNFLHRDIKCSNILLNNR----------GQIKLADFGLARLYS---SEE-------------------SRPYTNKVITLWYR--PPELLLGEER---YTPAIDVWSCGCILGELFT-KK-PIFQANQ---------EL--------AQLELISRICGSPCP-AVWPD-VIKLPYFNTMK-P------KKQ-YRRKLREEF-V----F--------I--PA--AA----LDLFD-YMLALDPSKRCTAEQALQCEFL
>PFX33199.1 Cyclin-dependent kinase 12 [Stylophora pistillata]
VGEGTYGQVYKAKDKIT---GELVALKKVRTD---NEK---------E--------GFP--ITAVREIKILRQL-N-------------HHNIVNLKEIVT------DKPNALDFRKDKGGFYLVFEYLDHDLMGVLESG--------LVH---FTE-DHIKSFTKQLLDGLSYCHRKNFLHRDIKCSNILLSNK----------GELKLADFGLARLYE---ADE-------------------RRPYTNKVITLWYR--PPELLLGEER---YGPGIDIWSVGCILGELFT-KK-PIFPALQ---------EI--------GQLELISRICGTPTP-AVWPD-VIHLPHFHTMK-P------KKQ-YRRRVKDEF-S----F--------M--PA--DA----LDLFD-RMLTLDPSKRITAEESLQHPFL
>NP_001252 cyclin-dependent kinase 9 [Homo sapiens]
IGQGTFGEVFKARHRKT---GQKVALKKVLME---NEK---------E--------GFP--ITALREIKILQLL-K-------------HENVVNLIEICRTKASPYNRCK--------GSIYLVFDFCEHDLAGLLSNV--------LVK---FTL-SEIKRVMQMLLNGLYYIHRNKILHRDMKAANVLITRD----------GVLKLADFGLARAFSLAKNSQ-------------------PNRYTNRVVTLWYR--PPELLLGERD---YGPPIDLWGAGCIMAEMWT-RS-PIMQGNT---------EQ--------HQLALISQLCGSITP-EVWPN-VDNYELYEKLE-L------VKG-QKRKVKDRL-K----A--------YVRDP--YA----LDLID-KLLVLDPAQRIDSDDALNHDFF
>C1MI_TR9049_c0_g1_i1_m.11791 Sym_C_MI_Levin
IDEGTYGVVYRACEIDT---GEVVALKQLKLGA-VKSE---------E--------GFP--VSSIREISLLLEL-N-------------HPNVVQCREVVL------GNTM--------QHVYMVMEYVEHELKVLIT----------QQR---FAV-AEMKCLLRQLLLGLAHLHAMWIVHRDLKTSNILLDRN----------GILKICDFGLARHFG----QP-------------------LRPYTHRVQSLWYR--APELLLGQRT---YSNAIDVWSSGCIFAEMLL-RR-PVFEGKA---------EM--------HQLGLIMGLVGLPDE-ESWPG-CSELPHWKMLE-S------FKD-TMPGWRELF-P----E---PPDSTL--SE--LG----LLLMR-GLLECCPARRLAAADAVEHHYF
>m.13573 g.13573  ORF g.13573 m.13573 type:internal len:197 (-) comp16669_c0_seq1:2-592(-) Sym_minP
IDEGTYGVVYRACEIET---GEVVALKQLKLGA-VKSE---------D--------GFP--VSSIREISLLLEL-N-------------HPNVVQCREVVL------GNTM--------HHVYMVMEYIEHELKVLIS----------QQR---FAV-AEMKCLLRQLLCGVAHLHSQWIVHRDLKTSNILLDRN----------GILKICDFGL--------------------------------------------------------------------------------------------------------------------------------------------------------------------------------------------------------------------------
>pmin_comp39423_c0_seq1:2-592(-) Sym_pseu
IDEGTYGVVYRACEIET---GEVVALKQLKLGA-VKSE---------D--------GFP--VSSIREISLLLEL-N-------------HPNVVQCREVVL------GNTM--------HHVYMVMEYIEHELKVLIS----------QQR---FAV-AEMKCLLRQLLCGVAHLHSQWIVHRDLKTSNILLDRN----------GILKICDFGL--------------------------------------------------------------------------------------------------------------------------------------------------------------------------------------------------------------------------
>m.15495 g.15495  ORF g.15495 m.15495 type:5prime_partial len:368 (-) comp15582_c0_seq1:2-1105(-) Sym_psyg
IDEGTYGVVYRACEIET---GEVVALKQLKLTA-VKSE---------D--------GFP--VSSIREISLLLEL-N-------------HPNVVQCREVVL------GNTM--------HHVYMVMEYIEHELKVLIS----------QQR---FAV-AEMKCLLRQLLCGVAHLHSQWIVHRDLKTSNILLDRN----------GILKICDFGLARHFG----QP-------------------LRPYTHRVQSLWYR--APELLLGQRT---YSSAIDIWSSGCIFAEMLL-RR-PVFEGKA---------EM--------HQLGLIFGLVGLPDE-ESWPG-CSELPNWKVLE-S------FKD-TLPGWRELF-P----E---PPDSAL--SD--VG----LLLLQRGLLECCPARRMAAEEAVEHPYF
>s6_30180 S_B_xiang
IDEGTYGVVYRACEIET---GEVVALKQLKLGA-VKSE---------D--------GFP--VSSIREISLLLEL-N-------------HPNVVQCREVVL------GNTM--------HHVYMVMEYIEHELKVLIS----------QQR---FAV-AEMKCLLRQLLCGVAHLHSQWIVHRDLKTSNILLDRN----------GILKICDFGLARHFG----QP-------------------LRPYTHRVQSLWYR--APELLLGQRT---YSSAIDVWSSGCIFAEMLL-RR-PVFEGKA---------ET--------HQLGLIFGLIGLPDE-DSWPG-CSELPNWKVLE-S------FKD-TLPGWRELF-P----E---PPDSAL--SD--VG----LLLLQRGLLECCPARRMAAEEAVEHPYF
>m.64547 g.64547  ORF g.64547 m.64547 type:internal len:114 (-) comp46420_c0_seq1:1-342(-) Sym_aen
IDEGTYGVVYRACEIET---GEVVALKQLKLTA-VKSE---------D--------GFP--VSSIREISLLLEL-N-------------HPNVVQCREVV---------------------------------------------------------------------------------------------------------------------------------------------------------------------------------------------------------------------------------------------------------------------------------------------------------------------------------------------
>SymbF.scaffold28.17 SymbF.scaffold28:358892-373215(+) S_F_Liu
IDEGTYGVVYRACEIDT---GEVVALKQLKLGA-VKSE---------D--------GFP--VSSIREISLLLEI-N-------------HPNVVQCREVVL------GNTM--------QHVYMVMEYVEHELKVLVS----------QQR---FAV-AEMKCLLRQLLLGLAHLHSQWIVHRDLKTSNILLDRN----------GILKICDFGLARHFG----QP-------------------LRPYTHRVQSLWYR--APELLLGQRT---YSSAIDVWSSGCIFAEMLL-RR-PVFEGKA---------ET--------HQLGLIVGLVGLPDE-ESWPG-CSELPNWKILE-S------FKE-TLPGWRDVF-P----E---PPDGAL--SD--LG----LQLLQRGLLECCPARRLAAMDAVEHPYF
>kb8_rep_c14270_m.41736 Sym_A_Bayer
IDEGTYGVVYRACDVET---GEVVALKQLKLTA-VKSD---------D--------GFP--SSSLREISLLLEI-Q-------------HPNVVRCREVVV------GNSL--------QHIFMVMEYVEHELKVLLS----------KHI---FAI-AEMKCLLIQLLRGVGHLHQCWILHRDLKTSNILLDKN----------GVLKICDFGLARHFG----QP-------------------LRPYTQRVQSLWYR--APEILLGQRI---YSSAIDIWSIGCVFGELLL-RR-PLFEGKA---------EL--------HQLGLIFGLAGLPSE-ESWPE-CQELPNWKLAD-S------FKD-LLPGW-EVL-A----E-----HGSL--SA--LG----LDLLQ-SLLQLCPDRRSSAEVAQQHAYF
>s2740_g10.t1 S_A3
IDEGTYGVVYRACDVES---GEVVALKQLKLTA-VKSD---------D--------GFP--SSSLREISLLLEI-Q-------------HPNVVRCREVVI------GNSL--------QHIFMVMEYVEHELKVLLS----------KHV---FAI-AEMKCLLIQLLRGVGHLHQCWILHRDLKTSNILLDKN----------GVLKICDFGLARHFG----QP-------------------LRPYTQRVQSLWYR--APELLLGQRM---YSSEIDIWSIGCVFGELLL-RR-PLFEGKA---------EL--------HQLGLIFGLAGLPSE-ESWPG-CQELPNWKLAD-S------FKD-LLPGW-EVL-A----E-----HGSL--SA--LG----LDLLQ-SLLQLCPDRRSSAQVAQQHTYF
>CAMPEP_0192576688 /NCGR_PEP_ID=Symbiodinium-sp-Mp-20130822 S_Mp
IDEGTYGVVYRACRIDD---GEVIALKQLKLGA-VKSD---------D--------GFP--SASLREISLLLEI-E-------------HPNVVRCLEIVV------GNTL--------QHIFMVMEYVEHELKVLIT----------NHN---FAT-AEMKCLLVQLLCGVAHLHDCWIMHRDLKTSNILLDRN----------GVLKICDFGLARHFG----EP-------------------LRPYTLRVQSLWYR--APELLLGQRT---YTSAVDIWSCGCIFGELLL-RR-PLFEGKA---------EL--------HQLGLIFGMTGIPCE-ETWPL-CEELPNWKLTE-S------FKH-LLPCWSHFL-Q----E-----HEGL--TP--LG----LDLLQ-TLLRLFPERRATAADAQHHEYF
>CAMPEP_0196837158 /NCGR_PEP_ID=MMETSP1374-20130617 S_A
IDEGTYGVVYRAQDLET---DEVVALKQLKLSA-AKSE---------E--------GFP--VPSLREVSMLMKL-S-------------HVNIIKLHEVVV------GKTS--------MHVFMVMEYAEHELRALLQ----------QNR---FGV-AEVKCLMQQLLRGIGYLHDQWILHRDLKTSNLLLTNG----------GILKVCDFNLARHFG----EP-------------------YRPYTRNVITMWYR--APEILMGIKR---YGPGVDMWSCGCVFAELFL-RK-PLFEGKA---------EL--------HQLMLIFELTGVPNE-ESWPG-FDRLPNRRSMQ--------FKE-SLPRWTIIF-P----A-----EGDL--SD--LG----LEMLQ-MLLKCNPDRRLSANEALEHPYF
>CEM02536.1 unnamed protein product [Vitrella brassicaformis CCMP3155]
IDEGTYGVVFRAQNTET---GEIVALKQIKYHE-KQEK---------E--------GFP--ITSLREISILLNM-Q-------------HENIVDVKEVVV------GKSP--------THIFMVMEYMEHELKALLEDM--------KNS---FSV-AEVKALLLQLLRAVAYMHHHWILHRDLKTSNLLFNNQ----------GVLKVCDFGLARKYG----AP-------------------IRVYTHHVVTLWYR--APELLLGERQ---YTQAIDVWSVGCIFAEMIL-RT-PIFPGKN---------EK--------DQIDNIFRLTGSPSE-STWPG-FGELPHIKAGRVK------IKN-IRPTWREKF-P----RASYTGGCSL--TD--TG----LDLMI-RLLDPNPKARITAAEALDHPYF
>C1MI_TR12787_c0_g1_i1_m.16769 Sym_C_MI_Levin
LGEGTYGTVYRARDTET---GDIVALKKVRIH---AEK---------E--------GFP--RISLREIRLLKRL-R-------------HPNIVELREVAC------GRQS--------GSVFLVFEYCEHDVGALLDLM--------ERP---FSQ-PEVKCLTLQLLKAVECLHLASVIHRDIKLSNLLLNNK----------GVLKLADFGLAREFV----DF-------------------QTPITQNVVTLWYR--APELLFGAKK---YTVAVDMWSVGCNFGELLL-KR-PLLPGKC---------EE--------HQLVLTCELLGTPTP-RIWPG-VEKLPHYAASK-L------PEN-IYNNLGLKF-P----D--------L--PD--SC----LDLLN-RLLTFDPQKRSSASSSLQHLWF
>d_sym_97495_m.29119 Sym_D_Ladner
LGEGTYGTVYRARDTET---GDIVALKKVRIH---AEK---------E--------GFP--RISLREIRLLKRL-R-------------HPNIVELQEVAC------GRQP--------GSVFLVFEYCEHDVGALLDLM-----------------------------------------------------------------------------------------------------------------------------------------------------------------------------------------------------------------------------------------------------------------------------------------------------
>m.30605 g.30605  ORF g.30605 m.30605 type:internal len:377 (-) comp30182_c0_seq1:1-1131(-) S_minParkinson_et_al
LGEGTYGTVYRARDTET---GDIVALKKVRIH---AEK---------E--------GFP--RISLREIRLLKRL-R-------------HPNIVELLEVAC------GRQA--------GSVFLVFEYCEHDVGALLDLM--------ERP---FSQ-PEVKCLTLQLLKAVDCLHSASVIHRDLKLSNMLLNNK----------GVLKLADFGLAREFV----DL-------------------QTPVTQNVVTLWYR--APELLLGAKR---YTMAVDMWSVGCNFGELLL-KR-PLLPGKC---------EE--------NQLQLMCELLGTPSP-RIWPG-VEKMPHYSIFK-F------PEN-IYNNLGLKF-P----D--------L--PD--SC----LDLLN-GLLTFDPEKRVTATRALQHRWF
>m.47413 g.47413  ORF g.47413 m.47413 type:internal len:357 (-) comp33706_c0_seq1:1-1071(-) Sym_psyg
LGEGTYGTVYRARDTET---GDIVALKKVRIH---AEK---------E--------GFP--RISLREIRLLKRL-R-------------HPNIVELLEVAC------GRQA--------GSVFLVFEYCEHDVGALLDLM--------ERP---FSQ-PEVKCLTLQLLKAVDCLHSASVIHRDLKLSNMLLNNK----------GVLKLADFGLAREFV----DL-------------------QTPVTQNVVTLWYR--APELLLGAKR---YTMAVDMWSVGCNFGELLL-KR-PLLPGKC---------EE--------NQLQLMCELLGTPSP-RIWPG-VEKMPHYSIFK-F------PEN-IYNNLGLKF-P----D--------L--PD--SC----LDLLN-GLLTFDPEKRVTATRALQHRWF
>pmin_comp50737_c0_seq1:3-1151(-) S_pseu
LGEGTYGTVYRARDTET---GDIVALKKVRIH---AEK---------E--------GFP--RISLREIRLLKRL-R-------------HPNIVELLEVAC------GRQA--------GSVFLVFEYCEHDVGALLDLM--------ERP---FSQ-PEVKCLTLQLLKAVDCLHSASVIHRDLKLSNMLLNNK----------GVLKLADFGLAREFV----DL-------------------QTPVTQNVVTLWYR--APELLLGAKR---YTMAVDMWSVGCNFGELLL-KR-PLLPGKC---------EE--------NQLQLMCELLGTPSP-RIWPG-VEKMPHYSIFK-F------PEN-IYNNLGLKF-P----D--------L--PD--SC----LDLLN-GLLTFDPEKRVTATRALQHRWF
>s6_25972 S_B_xiang
LGEGTYGTVYRARDTET---GDIVALKKVRIH---AEK---------E--------GFP--RISLREIRLLKRL-R-------------HPNIVELLEVAC------GRQA--------GSVFLVFEYCEHDVGALLDLM--------ERP---FSQ-PEVKCLTLQLLKAVDCLHSASVIHRDLKLSNMLLNNK----------GVLKLADFGLAREFV----DL-------------------QTPVTQNVVTLWYR--APELLLGAKR---YTMAVDMWSVGCNFGELLL-KR-PLLPGKC---------EE--------NQLQLMCELLGTPSP-RIWPG-VEKMPHYSTFK-F------PEN-IYNNLGLKF-P----D--------L--PD--SC----LDLLN-GLLTFDPEKRVTATRALQHRWF
>OLQ01763.1 Cyclin-dependent kinase 10 [Symbiodinium microadriaticum]
LGQGSYGTVYRARDTEN---GEIVALKKVTIH---AEK---------E--------GFP--KSSLREIRLLKRL-R-------------HPNIVELREVAC------GRQP--------GSVFLVFEYCEHDVGALLDLM--------ERP---FSE-AEVKCLTLQLLKAVECLHAAFVIHRDIKLSNLLLNNR----------GVLKLADFGLAREFT----DV-------------------QKPVTLNVVTLWYR--APELLLGAQS---YTMAVDMWSVGCNFGELLL-KR-PLLPGKF---------EE--------HQLQLTCALLGTPSP-RIWPG-LERLQHYGTFK-L------PEN-TYNNLGDKF-P----D--------M--PD--SC----LDLLN-RALTFDPTKRVTAAVALQHRWF
>s4645_g6.t1 Sym_A3
LGQGSYGTVYRARDTEN---GEIVALKKVIIH---AEK---------E--------GFP--KSSLREIRLLKRL-R-------------HPNIVELREVAC------GRQP--------GSVFLVFEYCEHDVGALLDLM--------ERP---FSE-AEVKCLTLQLLKAVECLHAAFVIHRDIKLSNLLLNNR----------GVLKLADFGLAREFT----DV-------------------QKPVTLNVVTLWYR--APELLLGAQS---YTMAVDMWSVGCNFGELLL-KR-PLLPGKF---------EE--------HQLQLTCALLGTPSP-RIWPG-LERLQHYGTFK-L------PEN-TYNNLGDKF-P----D--------M--PD--SC--------N-LA--------------------
>SymbF.scaffold204.13 SymbF.scaffold204:348443-361805(+) S_F_Liu
--------MLRTGTIEL---SDLA--KQVRIH---AEK---------E--------GFP--RISLREIRLLKRL-R-------------HPNIVELLEVAC------GRQP--------GSVFLVFEYCEHDVGALLDLM--------ER-------------------------------------------------------------------------------------------------------------------------------------------------------------------------------------------------------------------------------------------------------------------------------------------
>CEM03300.1 unnamed protein product [Vitrella brassicaformis CCMP3155]
VGEGTYGTVYRAKDRRS---GEIVALKKVRLH---SEK---------E--------GFP--RTGVREIRILRSL-Q-------------HPNVVQLREVTV------GAQM--------NSIFLVFEYCEHDLATLLDNM--------SSP---FSH-AEIKCLLLQLLRAIQHLHDNFIIHRDVKLSNLLLNNK----------GTLKLADFGLAREFG----SP-------------------SEPATQNVVTLWYR--APELLFGAPS---YSMAIDMWAVGCIFGELLY-HQ-PILPGKN---------ES--------QQVQLICNLLGTPNP-KIWPE-ISSLPNYRKFT-L------PQN-QYNNLSVRF-P----D--------E--SA--NC----LDLLN-KMLTFNPDKRISAREALKHPYF
>CDK10_HUMAN RecName: Full=Cyclin-dependent kinase 10; AltName: Full=Cell division protein kinase 10; AltName: Full=Serine/threonine-protein kinase PISSLRE
IGEGTYGIVYRARDTQT---DEIVALKKVRMD---KEK---------D--------GIP--ISSLREITLLLRL-R-------------HPNIVELKEVVV------GNHL--------ESIFLVMGYCEQDLASLLENM--------PTP---FSE-AQVKCIVLQVLRGLQYLHRNFIIHRDLKVSNLLMTDK----------GCVKTADFGLARAYG----VP-------------------VKPMTPKVVTLWYR--APELLLGTTT---QTTSIDMWAVGCILAELLA-HR-PLLPGTS---------EI--------HQIDLIVQLLGTPSE-NIWPG-FSKLPLVGQYS-L------RKQ-PYNNLKHKF-P----W--------L--SE--AG----LRLLH-FLFMYDPKKRATAGDCLESSYF
>PFX31403.1 Cyclin-dependent kinase 10 [Stylophora pistillata]
IGEGTYGVVYRARDTVS---NKVVALKKVRME---REK---------D--------GIP--LSGLREISLLLNL-E-------------HKNIVKLTEVVV------GKHL--------DSIFLVMEYCEQDLASLLDNM--------TSP---FQE-SQIKCFMLQLLHGVQYLHEKFIVHRDLKVSNLLLTGK----------GTLKIADFGLARTFG----YP-------------------YKAMTPIVVTLWYR--APELLLGSRV---QTTAVDMWAVGCIFGELLD-NK-PLMTGRS---------EI--------NQFQLIVDLLGAPSD-QIWPG-FSSLPGAKSMN-F------KRQ-PYNNLKHKF-S----W--------L--SP--AG----LTLIN-HLLMYDPCKRALAADCLQNSYF
>CD11A_HUMAN RecName: Full=Cyclin-dependent kinase 11A; AltName: Full=Cell division cycle 2-like protein kinase 2; AltName: Full=Cell division protein kinase 11A; AltName: Full=Galactosyltransferase-associated protein kinase p58/GTA; AltName: Full=PITSLRE serine/threonine-protein kinase CDC2L2
IEEGTYGVVYRAKDKKT---DEIVALKRLKME---KEK---------E--------GFP--ITSLREINTILKA-Q-------------HPNIVTVREIVV------GSNM--------DKIYIVMNYVEHDLKSLMETM--------KQP---FLP-GEVKTLMIQLLRGVKHLHDNWILHRDLKTSNLLLSHA----------GILKVGDFGLAREYG----SP-------------------LKAYTPVVVTQWYR--APELLLGAKE---YSTAVDMWSVGCIFGELLT-QK-PLFPGNS---------EI--------DQINKVFKELGTPSE-KIWPG-YSELPVVKKMT-F------SEH-PYNNLRKRFGA----L--------L--SD--QG----FDLMN-KFLTYFPGRRISAEDGLKHEYF
>C1MI_TR119225_c0_g1_i1_m.202268 Sym_C_MI_Levin
---GSYGTVYGASCLTT---GRRVAIKRSPCN---TEE------------------GVP--TTALREMSLLRSL-R-------------HPHVIKLYDVIA------GD----------SCIFLIFDRFDLDLRRYLRR---------HGA---FHG-DQLRQCSRQLFSGLAHCHQRLVLHRDLKPQNILLKFD------ANCAVHLVLADLGLARMLY----MG-------------------QAPSTHQVCTLWYR--SIELLLGQVH---YGPAMDVWSLGCILSEMAT-TR-VLFPGDC---------EI--------DTIFRIFKLLGTPSE-ITWPG-VSKLEHFSEDF--------PIWSPPDRLQDVG------V--------L--GE--DG----LDLLE-QCLNYKAAWRMTAPQALRHPFC
>pmin_comp35285_c0_seq1:57-1025(-) S_pseu
IGKGTYATVFSGHCPTT---GQSVAIKRSPHP---VEE------------------GVP--ATALREMSLLRSS-K-------------HPHVIRLHDVIA------DD----------ECIFLIFDRYDMDLRRYLNR---------RGC---LYG-FSLRQAVWQLFSGLAHCHQRMVLHRDLKPQNVLLKEE------VSGTLHLVLADMGLASMMH----MT-------------------RSPCTNQVCTLWYR--PIELLLGVTH---YGPSLDVWSAGCVMAEMAT-RR-VLFGGDC---------EI--------DTIFRIFRLLGTPSE-VTWPG-VTNLENFSTSF--------PKWKSSHDAAGRL-PGL-GA--------L--GD--DG----QDLLE-QCLDYKAARRISAIGALRHPFC
>s6_22922 S_B_xiang
IGKGTYATVFSGHCHTT---GQSVAIKRSPHP---VEE------------------GVP--ATALREMSLLRSS-K-------------HPHVIRLHDVIA------DD----------ECIFLIFDRYDMDLRRYLNR---------RGC---LYG-FSLRQAVWQLFSGLAHCHQRMVLHRDLKPQNVLLKEE------VSGTLHLVLADMGLASMMH----MT-------------------RSPCTNQVCTLWYR--PIELLLGVTH---YGPSLDVWSAGCVMAEMAT-RR-VLFGGDC---------EI--------DTIFRIFRLLGTPSE-VTWPG-VTNLENFSTSF--------PKWKSSHDAAGRL-PGL-GA--------L--GD--DG----QDLLE-QCLDYKAARRISAIGALRHPFC
>CAA54793 CDK activating kinase [Homo sapiens]
LGEGQFATVYKARDKNT---NQIVAIKKIKLGHRSEAK---------D--------GIN--RTALREIKLLQEL-S-------------HPNIIGLLDAFG------HK----------SNISLVFDFMETDLEVIIKDN--------SLV---LTP-SHIKAYMLMTLQGLEYLHQHWILHRDLKPNNLLLDEN----------GVLKLADFGLAKSFG----SP-------------------NRAYTHQVVTRWYR--APELLFGARM---YGVGVDMWAVGCILAELLL-RV-PFLPGDS---------DL--------DQLTRIFETLGTPTE-EQWPD-MCSLPDYVTFKSF------PGI-P---LHHIF-S----A--------A--GD--DL----LDLIQ-GLFLFNPCARITATQALKMKYF
>CDKD1_ARATH RecName: Full=Cyclin-dependent kinase D-1; Short=CDKD;1; AltName: Full=CDK-activating kinase 3-At; Short=CAK3-At
LGQGTYGVVFKATDTKN---GETVAIKKIRLG---KEK---------E--------GVN--VTALREIKLLKEL-K-------------HPHIIELIDAFP------HK----------ENLHIVFEFMETDLEAVIRDR--------NLY---LSP-GDVKSYLQMILKGLEYCHGKWVLHRDMKPNNLLIGPN----------GQLKLADFGLARIFG----SP-------------------GRKFTHQVFARWYR--APELLFGAKQ---YDGAVDVWAAGCIFAELLL-RR-PFLQGNS---------DI--------DQLSKIFAAFGTPKA-DQWPD-MICLPDYVEYQFV------PAP-S---LRSLL-P----T--------V--SE--DA----LDLLS-KMFTYDPKSRISIQQALKHRYF
>EIW11099 Kin28p [Saccharomyces cerevisiae CEN.PK113-7D]
VGEGTYAVVYLGCQHST---GRKIAIKEIKTS---EFK---------D--------GLD--MSAIREVKYLQEM-Q-------------HPNVIELIDIFM------AY----------DNLNLVLEFLPTDLEVVIKDK--------SIL---FTP-ADIKAWMLMTLRGVYHCHRNFILHRDLKPNNLLFSPD----------GQIKVADFGLARAIP----AP-------------------HEILTSNVVTRWYR--APELLFGAKH---YTSAIDIWSVGVIFAELML-RI-PYLPGQN---------DV--------DQMEVTFRALGTPTD-RDWPE-VSSFMTYNKLQIY------PPP-SRDELRKRF-I----A--------A--SE--YA----LDFMC-GMLTMNPQKRWTAVQCLESDYF
>CDK20_HUMAN RecName: Full=Cyclin-dependent kinase 20; AltName: Full=CDK-activating kinase p42; Short=CAK-kinase p42; AltName: Full=Cell cycle-related kinase; AltName: Full=Cell division protein kinase 20; AltName: Full=Cyclin-dependent protein kinase H; AltName: Full=Cyclin-kinase-activating kinase p42
IGEGAHGIVFKAKHVET---GEIVALKKVALR---RLE---------D--------GFP--NQALREIKALQEM-ED------------NQYVVQLKAVFP------HG----------GGFVLAFEFMLSDLAEVVRHA--------QRP---LAQ-AQVKSYLQMLLKGVAFCHANNIVHRDLKPANLLISAS----------GQLKIADFGLARVFS-----P-----------------DGSRLYTHQVATRWYR--APELLYGARQ---YDQGVDLWSVGCIMGELLN-GS-PLFPGKN---------DI--------EQLCYVLRILGTPNP-QVWPE-LTELPDYNKIS-F------KEQ-VPMPLEEVL-P----D--------V--SP--QA----LDLLG-QFLLYPPHQRIAASKALLHQYF
>CAD44164 putative cdc2-related kinase 6 [Trypanosoma brucei]
IGEGTYGVVFRARGVAS---GAEFVIKKLRSD---KLK---------E--------GVP--ATTLREVTLLHEMSD-------------NPNVVRLLDVLC------SK----------RRVYLVFELLNEDLRSFIRRNYPQPSATASSSV--VPL-RLVKNFTCQMLHALWRCHQNRIIHRDLKPANVLLGVKKSTRNDGEDSYILKLADFGLARTYE----MT-------------------LLTYTKEVMTLWYR--APEILLGERH---YTPAADVWSVGCIVLEMIV-GC-PVFRGES---------NR--------DQLDRIFYTVGTPTE-ETWAG-VAMMPGYDKAT--------KIY-KVAPLHERL-P----T--------F--DK--EA----VQFVA-FLLQVNPKSRPTIPTILQHPFL
>C1MI_TR3929_c0_g2_i1_m.5270 Sym_C_MI_Levin
VGRGVYGAVSRAEHVQT---GHVVAIKKLHFE---ADN-------WAD--------GVP--AHVLREVSLLKSF-Q-------------HKNVVRLLDVLD-----VGP----------TDLRLVFEYLPRDLFSLLKELKE------QNTV--MDM-EMLRRFSANLIDGLYACHARSMVHRDLKPQNILLTGD----------GSLKIADFGLARMMA----VP-------------------NRTYTLEVVTLWYR--APEMLLGTQT---YAYEVDCWSAGCVIAEMAL-TR-PLFPGDS---------EV--------DTLFKIFRLFGTPSD-QNWPE-GTHLRHWKDRF--------PKW-EGTGLQGRL-E----H-----RPELRSPG--HG--DGADLLR-RLLCMNPNNRMSSRQAQRHAFC
>s1501_g16.t1 S_C_Shoguchi
VGRGVYGAVSRAEHVQT---GHVVAIKKLHFE---ADN-------WAD--------GVP--AHVLREVSLLKSF-Q-------------HKNVVRLLDVLD-----IGP----------MDLRLVFEYLPRDLFSLLKELKE------HNTV--MDM-EMLRRFSANLIDGLYACHARTMVHRDLKPQNILLTGD----------GSLKIADFGLARMMA----VP-------------------NRTYTLEVVTLWYR--APEMLLGTQT---YAYEVDCWSAGCVIAEMAL-TR-PLFPGDS---------EV--------DTLFKIFRLFGTPSD-QNWPE-GTHLRHWKDRF--------PKW-EGVGLQGRL-E----H-----RPELQEAG--HG--DGADLLR-RLLCMNPNNRMSSRQAQRHAFC
>CAMPEP_0192406972 /NCGR_PEP_ID=Symbiodinium-sp-C15-20130923 S_C15
VGRGVYGAVSRAEDVKT---GHVVAIKKLHFE---ADN-------WAD--------GIP--AHVLREVSLLKSF-Q-------------HKNVVRLLDVLD-----IGP----------TDLRLVFEFLPRDLFSLLRELKE------QNTV--MEM-EMLRRFSANLIDGLYACHARSMVHRDLKPQNILLTGD----------GSLKIADFGLARMMA----VP-------------------NRTYTLEVVTLWYR--APEMLLGTQT---YAYEVDCWSAGCVIGEMAL-TR-PLFAGDS---------EV--------DTLFKIFRLFGTPSD-ENWPE-GTHLQHWKDRF--------PKW-EGTGLEGRL-E----H-----RPELQ-AG--HG--DGADLLR-RLLCMNPTT------------V
>m.4770 g.4770  ORF g.4770 m.4770 type:5prime_partial len:562 (-) comp3358_c0_seq1:212-1897(-) Sym_aen
IGKGVYGSVSRAEHLQS---QHVVAIKKLHFE---ADF-------WAD--------GIP--AHTLREVSLLKRF-Q-------------HKNIVRLLDVLD-----VGP----------TDIRLVFEFLPCDLFETLKSLKK------EGQM--MPM-ERLRRYSADLMEGLFACHTRSLIHRDLKPQNILLTHE----------GSLKIADFGLARMMA----TP-------------------NRSYTLEVVTLWYR--APEMLLGTQR---YGYEVDCWSAGCVIAEMAT-TR-PLFPGDS---------EV--------DTLFKIFRLFGTPSE-TNWPD-GTELRHWKERF--------PKW-DGSGLQPLL-D----K-----RPELN-QE--NG---GADLLR-QLFCMNPNDRMTSRRAKQHPFC
>m.28131 g.28131  ORF g.28131 m.28131 type:complete len:543 (-) comp24300_c0_seq1:78-1706(-) Sym_psyg
IGKGVYGSVCRAEHLQS---QHVVAIKKLHFE---ADF-------WAD--------GIP--AHTLREVSLLKRF-Q-------------HKNIVRLLDVLD-----VGP----------TDIRLVFEFLPCDLFETLKSLKK------EGQM--MPM-ERLRRYSADLMEGLFACHTRSLIHRDLKPQNILLTHE----------GSLKIADFGLARMMA----TP-------------------NRSYTLEVVTLWYR--APEMLLGTQR---YGYEVDCWSAGCVIAEMAT-TR-PLFPGDS---------EV--------DTLFKIFRLFGTPSE-TNWPD-GTGLRHWKERF--------PKW-DGSGLQPLL-D----K-----RPELN-QE--NG---GADLLR-QLLYMNPNDRMTSRRAKQHPFC
>m.47868 g.47868  ORF g.47868 m.47868 type:5prime_partial len:568 (-) comp38812_c0_seq1:220-1923(-) Sym_minP
IGKGVYGSVCRAEHLQS---QHVVAIKKLHFE---ADF-------WAD--------GIP--AHTLREVSLLKKF-Q-------------HKNIVRLLDVLD-----VGP----------TDIRLVFEFLPCDLFETLKSLKK------EGQM--MPM-ERLRRFSADLMEGLFACHTRSLIHRDLKPQNILLTHD----------GSLKIADFGLARMMA----TP-------------------NRSYTLEVVTLWYR--APEMLLGTQR---YGYEVDCWSAGCVIAEMAT-TR-PLFPGDS---------EV--------DTLFKIFRLFGTPSE-TNWPD-GTGLRHWKERF--------PKW-DGSGLQPLL-D----K-----RPELN-QE--NG---GADLLR-QLLCMNPNDRMTSRRAKQHPFC
>pmin_comp25563_c0_seq1:219-1922(-) Sym_pseu
IGKGVYGSVCRAEHLQS---QHVVAIKKLHFE---ADF-------WAD--------GIP--AHTLREVSLLKKF-Q-------------HKNIVRLLDVLD-----VGP----------TDIRLVFEFLPCDLFETLKSLKK------EGQM--MPM-ERLRRFSADLMEGLFACHTRSLIHRDLKPQNILLTHD----------GSLKIADFGLARMMA----TP-------------------NRSYTLEVVTLWYR--APEMLLGTQR---YGYEVDCWSAGCVIAEMAT-TR-PLFPGDS---------EV--------DTLFKIFRLFGTPSE-TNWPD-GTGLRHWKERF--------PKW-DGSGLQPLL-D----K-----RPELN-QE--NG---GADLLR-QLLCMNPNDRMTSRRAKQHPFC
>s6_6444 Sym_B_Xiang
IGKGVYGSVCRAEHLQS---QHVVAIKKLHFE---ADF-------WAD--------GIP--AHTLREVSLLKKF-Q-------------HKNIVRLLDVLD-----VGP----------TDIRLVFEFLPCDLFETLKSLKK------EGQM--MPM-ERLRRFSADLMEGLFACHTRSLIHRDLKPQNILLTHD----------GSLKIADFGLARMMA----TP-------------------NRSYTLEVVTLWYR--APEMLLGTQR---YGYEVDCWSAGCVIAEMAT-TR-PLFPGDS---------EV--------DTLFKIFRLFGTPSE-TNWPD-GTGLRHWKERF--------PKW-DGSGLQPLL-D----K-----RPELN-QE--NG---GADLLR-QLLCMNPNDRMTSRRAKQHPFC
>CAMPEP_0192572630 /NCGR_PEP_ID=Symbiodinium-sp-Mp-20130822 S_Mp
IGKGVYGEVTRAQHMVT---RNNVAIKKLHYD---PEA-------WGD--------GIP--PYALREISLLRGF-R-------------HPNVVQLIDVLD-----VGL----------TDLRLVFEFHPSDLHKELQRLKR------SQQR--MPL-DQVRLYAANILDGLYACHSRNMLHRDLKPQNILVGHD----------GSLKIADFGLARMAV-------------------------PRTCTLDVVTLWYR--CPELLLGAQR---YGFEVDCWSAGCVIAEVAT-SR-ALFPGDS---------EV--------GTLFKIFQLLGTPCP-TNWPE-GTQLYHFKDRF--------PK-------------------------------------------------------------------
>kb8_rep_c2924_m.8227 Sym_A_Bayer
IGKGVYGEVTRAEHMIT---ENVVAIKKLHYD---QED------VLKN--------GIS--PQTLREVALLRKL-K-------------HPNVVRMIDVMY-----VGL----------FDLRLVFDLHPTDLHKELVILKQ------NSQR--MPI-EQVRRYAANILDGLEACHGRNLLHRDLKPQNILLGDD----------GQLKIADFGLARSMV-------------------------LRPCTTEVITLWYR--CPELLLGENR---YGFEVDCWSAGCVIAEMST-SR-ALFPGDS---------EI--------GTLFKIFQLLGTPSD-TNWPE-GTKLYNFKDRF--------PKW-PGTGLAPIL-E----V-----QPEL--LN--CG---GDDLLR-QLLCLHPARRLSSRKARRHRFC
>OLP87493.1 Cyclin-dependent kinase 3 [Symbiodinium microadriaticum]
IGKGVYGEVTRAEHMIT---ENVVAIKKLHYD---QED------VLKN--------GIS--PQTLREVALLRKL-K-------------HPNVVRMIDVMY-----VGL----------FDLRLVFDLHPTDLHKELVILKQ------NSQR--MPI-EQVRRYAANILDGLEACHGRNLLHRDLKPQNILLGDD----------GQLKIADFGLARSMV-------------------------LRPCTTEVITLWYR--CPELLLGENR---YGFEVDCWSAGCVIAEMST-SR-ALFPGDS---------EI--------GTLFKIFQLLGTPSD-TNWPE-GTKLYNFKDRF--------PKW-PG---------------------------------------------------------------
>s7337_g1.t1 Sym_A3
IGKGVYGEVTRAEHMIT---ENVVAIKKLHYD---QED------VLKN--------GIS--PQTLREVALLRKL-K-------------HPNVVRMIDVMY-----VGL----------FDLRLVFELHPTDLHKELVILKQ------NSQR--MPI-EQVRRYTANILDGLEACHGRNLLHRDLKPQNILLGDD----------GQLKIADFGLARSMV-------------------------LRPCTTEVITLWYR--CPELLLGENR---YGFEVDCWSAGCVIAEMST-SR-ALFPGDS---------EI--------GTLFKIFQLQGTPSD-TNWPE-GTKLYNFKDRF--------PKW-PGTGLTPIL-E----V-----QPEL--LN--CG---GDDLLR-QLLCLHPARRLSSRKARRHRFC
>CAMPEP_0181414044 /NCGR_PEP_ID=MMETSP1110-20121109 S_E
LGKGVYGSVTKAVNLET---KQEVAIKKLHYD---PDM-------WAD--------GIP--ATAIREVSLLRNF-K-------------HPNVVQLLDVIN-----MGH----------MDMRLVFEFLPSDLYQLQKRMKA------EGEI--LPM-ETVRRYARDLMSGLFACHSRQVIHRDLKPQNILVVQD----------GTLKIADFGLARLLA----SP-------------------QRQYTLEVVTLWYR--CPELLLGAAN---YGYEVDCWSAGCVVAEMVT-SS-ALFPGDS---------EI--------GTLFKIFQVLGTPPA-TAWP----HLPYLREKF--------PQW-PGTGL-DVL-PRA-SK---ERQEELD-AA--QG----GVLLR-KLLQFNPLDRITSRRALQH---
>CAB16923 Cyclin-dependent kinase 4 homolog [Caenorhabditis elegans]
LGKGAYGNVYRVRSLHD---GKDYALKQIMIS---SKN---------E--------GIP--QSVLREITVMKHLARKA-----------HPNIISLKSVFHQL----DPVRAI------LKINMIMERCDWDLHTFLRNI--------P-RG--VPE-QQAKHVTAQIVRALDFLHTHSIIHRDLKPQNILLNRD----------QTVKLADFGLSKEYSN------------------------TTAFTTLVVTLWYR--SPEVLLQSY----YNSTVDMWALGCIVSEIYC-RQ-PLFVGQN---------EA--------EQLTDIFKKMGTPVG-KDWPS-ESVIA--RDSF--------PQY-RPTNLKDLS-P----Q--------M--SK--QA----IEFVQ-QCLRYDHSKRLSARGALSHPFL
>NP_000066 cyclin-dependent kinase 4 [Homo sapiens]
IGVGAYGTVYKARDPHS---GHFVALKSVRVP---NGGGGG-----G---------GLP--ISTVREVALLRRL-EAF----------EHPNVVRLMDVCA-----TSRTDRE------IKVTLVFEHVDQDLRTYLDKA--------PPPG--LPA-ETIKDLMRQFLRGLDFLHANCIVHRDLKPENILVTSG----------GTVKLADFGLARIYSY------------------------QMALTPVVVTLWYR--APEVLLQST----YATPVDMWSVGCIFAEMFR-RK-PLFCGNS---------EA--------DQLGKIFDLIGLPPE-DDWPR-DVSLP--RGAF--------PPR-GPRPVQSVV-P----E--------M--EE--SG----AQLLL-EMLTFNPHKRISAFRALQHSYL
>NP_001138778 cyclin-dependent kinase 6 [Homo sapiens]
IGEGAYGKVFKARDLKN--GGRFVALKRVRVQ---TGE---------E--------GMP--LSTIREVAVLRHL-ETF----------EHPNVVRLFDVCT-----VSRTDRE------TKLTLVFEHVDQDLTTYLDKV--------PEPG--VPT-ETIKDMMFQLLRGLDFLHSHRVVHRDLKPQNILVTSS----------GQIKLADFGLARIYSF------------------------QMALTSVVVTLWYR--APEVLLQSS----YATPVDLWSVGCIFAEMFR-RK-PLFRGSS---------DV--------DQLGKILDVIGLPGE-EDWPR-DVALP--RQAF--------HSK-SAQPIEKFV-T----D--------I--DE--LG----KDLLL-KCLTFNPAKRISAYSALSHPYF
>PFX33819.1 Cyclin-dependent kinase 6 [Stylophora pistillata]
IGNGAYGTVYKARDLQN--EGRFVALKRVRIV--NNGD---------E--------GMP--LSTIREIALLKQI-DNF----------AHENVVRLLDVFH----TTSPSGHE------KYLSLVFEHIEQDLSAYLDNC--------PQPG--LPE-WKIKDLTHQLLNGVDFLHSHRIVHRDLKPQNILISGT----------GRVKIADFGLARIYRD------------------------AMALTSVVVTLWYR--APEVLLHSS----YATAVDIWSVGCIMAELYN-RK-PLFEGKS---------DV--------DHLNKIFSVIGTPSQ-NDWPS-SVSLP--QSSF--------PRY-VPFSLAELI-P----E--------M--CE--SG----TNLLK-KILVFGPQKRVGALDALQHEYF
>CAMPEP_0192436988 /NCGR_PEP_ID=Symbiodinium-sp-C15-20130923 Sym_C15
IAEGNYGQVAKMKDKVT---GKVVAVKTSSLR---TE----------E--------GLS--SYSVREISALTAC-S-------------HPNVVQLHEVLT------FP----------DSVHLVLELMPCNLMEYMRNVLK------G------PF-EYLKPAFLQILKGVVHCHRQGYMHRDLKPQNILVDAN----------CNLKITDFGLARRFQ-----PL---------------HPGRGPITKYVVTLWYR--APELILMHRTQCMYGQGVDIWSLGCILAEMAT-NS-VLFWGDS---------EI--------DTLFKIFQLKGTPTV-ETWPI-IEQLGHFSKNW--------PRW-KDTDFKAVL-E----K---CRHYRY--TH--EYL---KEMLS-DMLAFVPEQRWS----------
>s4008_g2.t1 Sym_C_Shoguchi
IAEGNYGQVAKMKDMVT---GKAVAVKTSSLQ---TE----------E--------GLS--SYSLREISALMAC-R-------------HPNVVQLHDVLA------LP----------NSVHLVLELMPCNLMEYMRKVLK------G------PF-KYLKPAFLQILEGVVHCHRQGYMHRDLKPQNILVDEN----------CNLKITDFGLARRFQ-----PL---------------QTGRGPITKHVVTLWYR--APELILMHKTQCMYGQGVDIWSLGCILAEMAT-HS-VLFRGDS---------EI--------DTLFRIFQLKGTPTV-ETWPI-IQHLGYFSQNW--------PRW-KDTNFRTVL-D----K---C---RY--AH--EYL---REMLS-DMLQFVPEERWSAHALLSHRCP
>m.891 g.891  ORF g.891 m.891 type:5prime_partial len:339 (-) comp1281_c0_seq1:50-1066(-) Sym_aen
IAAGNYGSVVKMKDTVT---GKAVAVKSSSLL---TE----------E--------GLS--SFSLREISALTAC-R-------------HPNVVQLLDVHA------LP----------DSVHLVLELMPLNLSQYMRKVLK------G------PF-ESLKPAFRQVLQGVAHCHRQGYMHRDLKPQNILVDGD-----------RLKITDFGLARRFQ-----PL---------------HIGRGPITKFVVTLWYR--APELILMDRRQCMYGQGVDIWSLGCILAEMAT-NR-PLFPGDS---------EI--------DTLFKIFQLKGTPTI-ETWPT-LENLGHFSRSF--------PRW-QDTQFKNVI-K----M---C---PF--NH--AYF---KQMLS-DMMQYVPEQRWSANALLSHSFF
>m.15106 g.15106  ORF g.15106 m.15106 type:complete len:332 (-) comp15261_c0_seq1:50-1045(-) Sym_psyg
IAAGNYGSVVKMKDMVT---GKAVAVKSSSLL---TE----------E--------GLS--SFSLREISALTAC-R-------------HPNVVQLLDVHA------LP----------DSVHLVLELMPLNLSQYMRKVLK------G------PF-ESLKPAFRQVLQGVAHCHRQGYMHRDLKPQNILVDGD-----------RLKITDFGLARRFQ-----PL---------------HIGRGPITKFVVTLWYR--APELILMDRRQCMYGQGVDIWSLGCILAEMAT-NR-PLFPGDS---------EI--------DTLFKIFQLKGTPTI-ETWPT-LENLGHFSRSF--------PRW-QDTQFKNVI-K----M---C---PF--NH--AYF---KQMLS-DMLQYVPEQRWSANALLSHSFF
>s6_8509 Sym_B_Xiang
IAAGNYGSVVKMKDMVT---GKAVAVKSSSLL---TE----------E--------GLS--SFSLREISALTAC-R-------------HPNVVQLLDVHA------LP----------DSVHLVLELMPLNLSQYMRKVLK------G------PF-ESLQPAFRQVLQGVAHCHRQGYMHRDLKPQNILVDGE-----------RFKITDFGLARRFQ-----PL---------------HIGRGPITKFVVTLWYR--APELILMDRRQCMYGQGVDIWSLGCILAEMAT-NR-PLFPGDS---------EI--------DTLFKIFQLKGTPTI-ETWPT-LENLGHFSRSF--------PRW-QDTQFKNVI-K----M---C---PF--NH--AYF---KQMLS-DMLQYVPEQRWSANALLSHSFF
>symbB.v1.2.029202.t1 Sym_B1
IAAGNYGSVVKMKDMVT---GKAVAVKSSSLL---TE----------E--------GLS--SFSLREISALTAC-R-------------HPNVVQLLDVHA------LP----------DSVHLVLELMPLNLSQYMRKVLK------G------PF-ESLQPAFRQVLQGVAHCHRQGYMHRDLKPQNILVDGE-----------RFKITDFGLARRFQ-----PL---------------HIGRGPITKFVVTLWYR--APELILMDRRQCMYGQGVDIWSLGCILAEMAT-NR-PLFPGDS---------EI--------DTLFKIFQLKGTPTI-ETWPT-LENLGHFSRSF--------PRW-QDTQFKNVI-K----M---C---PF--NH--AYF---KQMLS-DMLQYVPEQRWSANALLSHSFF
>CAMPEP_0192515368 /NCGR_PEP_ID=Symbiodinium-sp-CCMP2430-20130923 Sym_trid
IAAGNFGKVERMRDLVT---GENVAVKSTTLT---SE----------E--------GVT--SFAIREIAALSSC-K-------------HTNVVKLLGVHA------VP----------QSVHLIMELMDMNLREYMRKVLE------G------SFKETLRPAFQQILEGVDCCHRSGFIHRDLKPQNILVDVK---------TGTLKVSDFGLARRCL-----PM---------------DIRNGPFTKLVITLWYR--PPELILFDRQQCRYGYTVDMWSLGCILAEMAT-AT-PLFPGDS---------EI--------DTLYKIFKLKGTPTP-ETWPG-VERLVHFKHSF--------PRW-KDTEFQPVL-S----R------VHA--RA--DGL---RGMLD-DMLRYMPEQRSSAYTLLSHEFF
>OLP85791.1 Cyclin-dependent kinase A-1 [Symbiodinium microadriaticum]
IAAGNFGQVELMRDLVT---GDNVAVKSTTLT---SE----------E--------GVT--SFAIREIAALSSC-K-------------HPNVVKLLGVHA------VP----------QSVPM--------------KVLE------G------SFKETLRPAFRQILEGVDCCHRSGFIHRDLKPQNILVDVK---------TGTLKVSDFGLARRCL-----PM---------------DIRNGPFTKLVITLWYR--PPELMLFDRQQCRYGYNLDMWSLGCILAEMAT-AT-PLFPGKA-------------------GTLQ------------AQLPQ-MEGLTELYSF-------------QDTEFQPVL-S----R------VHA--RP--HGL---RLMLD-DMLSYVPEQRSSAYTLLSHE--
>CAMPEP_0192617438 /NCGR_PEP_ID=Symbiodinium-sp-Mp-20130822 Sym_Mp
--------------------------------------------------------GMT--SFAIREIAALSSC-K-------------HPNVVKMLGVHA------VP----------HSVHIIMELMDMNLRDYMRRVLR------G------SFGAEAGVAFRQILQGVDCCHRSGYIHRDLKPQNILVDVK---------TGTLKVSDFGLARRCL-----PL---------------DIRTGPFTKLVITLWYR--PPELMLFERHQSRYGHSVDMWSLGCILAEMCT-AT-PLFPGDS---------EI--------DTLFKIFRIKGTPTP-QTWPG-VERLAHFKSTW--------PQW-QDTHFKQVL-E----M---S--GTQ--HS--SRL---LAVLE-EMLRYVPEQRASAYTLLSHEFF
>kb8_rep_c32839_m.89762 Sym_A_Bayer
--------------------------------------------------------------QVLREVAVLKSLGK-------------HPGIVPLLEVYG------EA----------GKLFMVLEYFERDLARYMQEAGS------------LSE-SRVVRFS-QLLNAMAHCHVHRVAHRDVKPQNILVKPE---------SDELKLCDFSLARSVVVQPTVS-------------------QSPETHKVASLWYR--GPEILLGSSC-GHCGVRLDVWSLGCVFAEMLL-NE-PLFPGSS---------EI--------GMLFQQFKLLGTPNE-SSWPG-LTSLANWSTEF--------PNF-QPGFWHEKV-K----R-----------TP--GM----HNLIS-SMVCCCPALRQSTGALLGHGVF
>Smic19589 SmicGene19589   sp Sym_micro
VGEGSCGVVFRCRCRQT---GRIVAIKKVRFT---YEEPGG----TSDGPSLLGAFGAS--AQVLREVAVLKSLGK-------------HPGIVPLLEVYG------EA----------GKLFMVFEYFERDLARYMQEAGS------------LSE-SRVVRFSWQLLNAMAHCHVHRVAHRDVKPQNILVKPE---------SDELKLCDFSLARSVVVQPTVS-------------------QSPETHKVASLWYR--GPEILLGSESCGHCGVRLDVWSLGCVFAEMLL-NE-PLFPGSS---------EI--------GMLFQQFKLLGTPNE-SSWPG-LTSLANWSTEF--------PNF-QPGFWHEKV-K----R-----------TP--GM----HNLIS-SMVCCCPALRQSTGALLGHGVF
>m.4348 g.4348  ORF g.4348 m.4348 type:5prime_partial len:420 (-) comp8432_c0_seq1:83-1342(-) Sym_minP
IGEGSCGVVFRCRCRET---GKTVAIKKVRFS---YEEGRQDQQEWNDQ-SIC-MFGAS--TQALREISLFRML-E-------------HGNIVSLLDVFT------EP----------GLLYMVFPYVDRDLAHHLQDVGK------------LPK-ASLLRYSFQLLSALAYCHSRCIVHRDIKPQNILVELQ---------TEEVKLCDFSLSRRSL---LIR-------------------MEKYTQKVASLWYR--GPEIFLGAES---KGTFLDVWSTACVVAEMAK-AK-PLFSESS---------EI--------GMLFRQFEVLGTPSN-ATWPG-VTGLPYWSDVF--------PHF-RKRNLQDVL------K--------L--EA--SI----INLLE-QMLQCNPFERLSASVLLTHPCF
>pmin_comp32986_c0_seq1:82-1353(-) Sym_pseu
IGEGSCGVVFRCRCRET---GKTVAIKKVRFS---YEEGRQDQQEWNDQ-SIC-MFGAS--TQALREISLLRML-E-------------HGNIVSLLDVFT------EP----------GLLYMVFPYVDRDLAHHLQDVGK------------LPK-ASLLRYSFQLLSALAYCHSRCIVHRDIKPQNILVELQ---------TEEVKLCDFSLSRRSL---LIR-------------------MEKYTQKVASLWYR--GPEIFLGAES---KGTFLDVWSTACVVAEMAK-AK-PLFSESS---------EI--------GMLFRQFEVLGTPSN-ATWPG-VTGLPYWSDVF--------PHF-RKRNLQDVL------K--------L--EA--SI----INLLE-QMLQCNPFERLSASVLLTHPCF
>m.18766 g.18766  ORF g.18766 m.18766 type:5prime_partial len:424 (-) comp18021_c0_seq1:76-1347(-) Sym_psyg
IGEGSCGVVFRCRCRET---GKTVAIKKVRFS---YEEGRQDQQEWNDQ-SIC-MFGAS--TQALREISLLRML-E-------------HGNIVPLLDVFT------EP----------GLLYMVFPYLDRDLAHHLQDVGK------------LPK-ASLLRYSFQLLSALAYCHSRCIVHRDIKPQNILVELQ---------TEEVKLCDFSLSRRSL---LIR-------------------MEKYTQKVASLWYR--GPEIFLGAES---KGTFLDVWSTACVVAEMAK-AK-PLFSESS---------EI--------GMLFRQFEVLGTPSN-ATWPG-VTGLPYWSDVF--------PHF-CKRNLQDVL------K--------L--EA--SI----INLLE-QMLQCNPFERLSASVLLTHPCF
>s2156_g7.t1 Sym_C_Shoguchi
IGEGSCGIVFRCRCKQT---GGVVAIKKVRFP---YEDGGGRCDERKEQ---CGMFGAS--TQALREISLLQQLGT-------------HPAIVQLLEVFI------EP----------GLLYMVFQYLDRDLSRHLQEVGK------------LSK-ETFLRYSFQVLNGLVHCHARCIAHRDIKPQNILVQLK---------TDEVKLCDFSLSRRSL---PVP-------------------REKQTQKVASLWYR--SPEIFLGAAT---KGSSLDIWSSACVFTEMAK-GK-PLFPGSS---------EI--------GMLFRQFDMLGTPCN-RTWPG-VTGLPYWSDEF--------PYF-GRRALGDEL------R--------L--DA--DI----VNLLE-PMLQCNPLDRLAASILLTHPVF
>SymbC1.scaffold4402.3 SymbC1.scaffold4402:9623-12646(-) Sym_C1G
IGEGSCGIVFRCRCKQT---GGVVAIKKVRFS---YEDGGG--DERKEQ---CGMFGAS--TQALREISLLQQLGT-------------HPAIVQLLEVFI------EP----------GLLYMVFQYLDRDLSRHLQEVGK------------LSK-ETFLRYSFQVLNGLVHCHARCIAHRDIKPQNILVQLK---------TDELKLCDFSLSRRSL---PFP-------------------REKQTQKVASLWYR--SPEIFLGAET---KGTFLDIWSSACVFTEMAK-GK-PLFPGSS---------EI--------GMLFHQFDMLGTPCN-KTWPG-VTGLPYWSDEF--------PYF-GRRALGDEL------R--------L--DE--DI----VNLLE-PMLQCNPLDRLAASILLTHPVF
>CAMPEP_0192405110 /NCGR_PEP_ID=Symbiodinium-sp-C15-20130923 Sym_C15
IGEGTYGKVHKAFHVRS---GEIVAIKKAKET--VADR---------D------VGGIG--FTALREVKVMQAI-Q-------------HPNVMTCLDVFV------EG----------QAVHLVMPYMDTDLKRIIEDS--------SMD---LTE-VHCKCLAQQVLQGLGALHERFFVHRDVTPNNVLLSFR---------TGLAKLSDFGFTRSLS---S---------------------KRPMTTMCTTLWYR--APELLFGAKF---YGTAVDLWSCGCVISELVL-RH-PLFPGRG---------EF--------DMLQKVIECRGTPNE-EVWKD-VSSLPNFLEFT--------PH--PQAPWSDVS-SAF-GR--------V--SS--AY----LQLLD-ALLALDPKRRPKAQEALRHQFF
>CAMPEP_0199564728 /NCGR_PEP_ID=Symbiodinium-sp-C1-20140214 Sym_C1
IGEGTYGKVHKAFHVRS---GEIVAIKKAKET--VADR---------D------VGGIG--FTALREVKVMQAI-Q-------------HPNVMTCLDVFV------EG----------QAVHLVMPYMDTDLKKIIEDT--------SID---LTE-VHCKCLAQQVLQGLGALHERFFVHRDVTPNNVLLSFR---------TGLAKLSDFGFTRSLS---S---------------------KRPMTTMCTTLWYR--APELLFGAKF---YGTAVDLWSCGCVISELVL-RH-PLFPGRR---------EF--------DMLQKVIECRGTPTE-EVWKD-VSSLPNFLEFT--------PH--PQTPWSDVS-SAF-RR--------V--SD--TY----RQLLD-ALLALDPKQRPKAQEALKHNFF
>SymbF.scaffold1859.2 SymbF.scaffold1859:41958-54949(-) Sym_F_liu
-------SVHKAFHVRS---GEIVAIKKAKET--VADR---------D------VGGIG--FTALREVKVMQAI-Q-------------HPNVMNCLDVFV------EG----------SALHLVMPYMDTDLKKIIEDE--------TIQ---LSE-SHCKCLARQVLQGLARLHERFFVHRDVTPNNVLLSFR---------SGIAKLSDFGFTRSLS-------------------------SRPMTTMCTTLWYR--APELLFGAKF---YGTAVDLWSCGCVAAELVL-RQ-PLFPGRG---------EF--------DMLQKVIERRGTPSE-DVWKD-VSSLPNFLEFT--------PH--PKASMAE----------------------------------------------------------
>m.44287 g.44287  ORF g.44287 m.44287 type:5prime_partial len:333 (-) comp28544_c0_seq1:40-1038(-) Sym_aen
IGEGTYGKVHKAFHVRS---GELVAIKKAKES--VAER---------D------VGGIS--FTALREVKVMQAI-Q-------------HPNVMTCLDVFV------EG----------RAIHLVMPYMDTNLKKVIEDQ--------AID---LTE-AHCKCLARQVLQGLEALHERFFVHRDVTPTNVLLSFR---------TGIAKLSDFGFTRSVS-------------------------RRPMTTMCTTLWYR--APELLFGAKY---YGTAVDLWSFGCVVAELVL-RK-PLFPGRG---------EF--------DMLQKVIERRGTPTE-EVWKD-VSALPNFLEFT--------PH--PKVPLSDLA-A-F-QR--------V--SS--AF----RAFLD-DVLALDPKQRPKAHKALNHEFF
>m.67524 g.67524  ORF g.67524 m.67524 type:5prime_partial len:339 (-) comp47196_c0_seq1:38-1054(-) Sym_psyg
IGEGTYGKVHKAFHVRS---GELVAIKKAKES--VAER---------D------VGGIG--FTALREVKVMQAI-Q-------------HPNVMTCLDVFV------EG----------RAIHLVMPYMDTDLKKVIEDQ--------AID---LTE-AHCKCLARQVLQGLEALHERFFVHRDVTPTNVLLSFR---------TGIAKLSDFGFTRSVS-------------------------RRPMTTMCTTLWYR--APELLFGAKY---YGTAVDLWSFGCVVAELVL-RK-PLFPGRG---------EF--------DMLQKVIERRGTPTE-EVWKD-VSALPNFLEFT--------PH--PKVPLSDLA-P-F-QR--------V--SS--AF----RAFLD-DVLALDPKQRPKAHKALNHEFF
>m.70313 g.70313  ORF g.70313 m.70313 type:5prime_partial len:337 (-) comp53662_c0_seq1:40-1050(-) Sym_minP
IGEGTYGKVHKAFHVRS---GELVAIKKAKES--VAER---------D------VGGIG--FTALREVKVMQAI-Q-------------HPNVMTCLDVFV------EG----------RAIHLVMPYMDTDLKKVIEDQ--------AID---LTE-AHCKCLARQVLQGLEALHERFFVHRDVTPTNVLLSFR---------TGIAKLSDFGFTRSVS-------------------------RRPMTTMCTTLWYR--APELLFGAKY---YGTAVDLWSFGCVVAELVL-RK-PLFPGRG---------EF--------DMLQKVIERRGTPTE-EVWKD-VSALPNFLEFT--------PH--PKVPLSD-P-P-F-QR--------V--SS--AF----RAFLD-DLLALDPKQRPKAHKALNHEFF
>pmin_comp30213_c0_seq1:40-1038(-) Sym_pseu
IGEGTYGKVHKAFHVRS---GELVAIKKAKES--VAER---------D------VGGIG--FTALREVKVMQAI-Q-------------HPNVMTCLDVFV------EG----------RAIHLVMPYMDTDLKKVIEDQ--------AID---LTE-AHCKCLARQVLQGLEALHERFFVHRDVTPTNVLLSFR---------TGIAKLSDFGFTRSVS-------------------------RRPMTTMCTTLWYR--APELLFGAKY---YGTAVDLWSFGCVVAELVL-RK-PLFPGRG---------EF--------DMLQKVIERRGTPTE-EVWKD-VSALPNFLEFT--------PH--PKVPLSD-P-P-F-QR--------V--SS--AF----RAFLD-DLLALDPKQRPKAHKALNHEFF
>s6_8075 Sym_B_Xiang
IGEGTYGKVHKAFHVRS---GELVAIKKAKES--VAER---------D------VGGIG--FTALREVKVMQAI-Q-------------HPNVMTCLDVFV------EG----------RAIHLVMPYMDTDLKKVIEDQ--------AID---LTE-AHCKCLARQVLQGLEALHERFFVHRDVTPTNVLLSFR---------TGIAKLSDFGFTRSVS-------------------------RRPMTTMCTTLWYR--APELLFGAKY---YGTAVDLWSFGCVVAELVL-RK-PLFPGRG---------EF--------DMLQKVIERRGTPTE-EVWKD-VSALPNFLEFT--------PH--PKVPLSD-P-P-F-QR--------V--SS--AF----RAFLD-DLLALDPKQRPKAHKALNHEFF
>CAMPEP_0192497698 /NCGR_PEP_ID=Symbiodinium-sp-CCMP2430-20130923 Sym_trid
IGEGTYGKVHKALHTKS---AQVVAIKKAKVS--AVDR---------D------VGGVG--FTALREIKVMKAV-R-------------HPNVMGCLDVYA------ER----------GILHLVMEFMDGDLKKVIEDK--------ALA---LSE-AHCKCLAKQLLQGLSALHERFFVHRDVTPNNVLLNFQ---------SGVAKLSDFGFARIIG---QDN-------------------DRPMTGSCTTLWYR--APELLFGAKH---YGQAVDIWSSGCVVVEMLT-RE-AMFPGRG---------EF--------EMLQKIIERRGTPSE-EVWKD-VSSLPNFVEFT--------PH--PKAQMDQLL-P----N--------A--SP--AS----QAFAD-LLLTLDPKQRPSAAGALAHEAL
>kb8_c11030_m.32118 Sym_A_Bayer
IGEGTYGKVHKALHSKS---AQVVAIKKAKVS--AVDR---------D------IGGVG--FTALREIKVMKAV-R-------------HPNVMGCLDVFA------ER----------GILHLVMEFMDGDLKKVIEDK--------ALA---LSE-AHCKCLAKQLLQGLSALHERFFVHRDVTPNNVLLNFQ---------SGVAKLSDFGFARIIG---QDS-------------------DRPMTGSCTTLWYR--APELLFGAKH---YGQAVDIWSSGCVVAEMLM-RE-AMFPGRG---------EF--------EMLQKIIERRGTPSE-EVWKD-VSSLPNFVEFT--------PH--PKAQMDQIL-P----N--------A--SP--AS----QAFAD-LLLTLDPKQRPSAAGALAHEAL
>OLP90695.1 Cyclin-dependent kinase 7 [Symbiodinium microadriaticum]
IGEGTYGKVHKALHSKS---AQVVAIKKAKVS--AVDR---------D------IGGVG--FTALREIKVMKAV-R-------------HPNVMGCLDVFA------ER----------GILHLVMEFMDGDLKKVIEDK--------ALA---LSE-AHCKCLAKQLLQGLSALHERFFVHRDVTPNNVLLNFQ---------SGVAKLSDFGFARIIG---QDS-------------------DRPMTGSCTTLWYR--APELLFGAKH---YGQAVDIWSSGCVVAEMLM-RE-AMFPGRG---------EF--------EMLQKIIERRGTPSE-EVWKD-VSSLPNFVEFT--------PH--PKAQMDQIL-P----N--------A--SP--AS----QAFAD-LLLTLDPKQRPSAAGALAHE--
>CAMPEP_0192623628 /NCGR_PEP_ID=Symbiodinium-sp-Mp-20130822 Sym_Mp
IGEGTYGKVHKALHTKT---SQVVAIKKAKVS--ALDR---------D------VGGVG--FTALREIKVMKAV-Q-------------HPNVMACLDVFA------ER----------GVLHLVMDFMDGDLKKVIEDK--------ALT---LSE-AHCKCLAKQLLQGVHALHERFFVHRDVTPNNVLLDYQ---------GGVAKLSDFGFARVIG---QDD-------------------NRPMTGMCTTLWYR--APELLFGAKH---YGQAVDIWSSGCVIAEMMM-RE-AMFPGRG---------EF--------DMLQKIIERRGTPTE-AVWKD-VSALPNFLEFT--------PH--AQAPMDQIL-P----N--------V--ST--AS----RSFVD-ALLTLDPKQRPAAATALAHDAL
>CAMPEP_0196883286 /NCGR_PEP_ID=MMETSP1374-20130617 S_A
IGEGTYGKVHKARDLKT---GGYVAIKKTKMT--AADR---------E------VGGIG--CTALREIKLMQAV-Q-------------HPNIMSCLDIFA------DG----------GTLHLVMELMDADLRKLIEDK--------SLT---LTE-AHTKCIS-QLIKGLSALHQKWFVHRDVTPTNILVSYA---------SGAVKLTDFGFARTIG---H-K-------------------NRPLTPMCTTLWYR--APELLYGARF---YGQAVDIWSTGCVVAELLH-GQ-ALFQGRG---------EF--------DMLAKIFEKRGTPTE-TTWQD-VSALPTFVEFSCF----------PKVPLETVL-T----Q--------S--SP--DA----IQLVD-SLLSLDPKQRPSAEATLSHSFF
>C1MI_TR32545_c0_g1_i1_m.45661 Sym_C_MI_Levin
VGEGTYGTVWKGIRCLD---NAEVAMKKVILR---HQK---------E--------GFP--STAIREIRALRALQN-------------HPNVVKLHDVYT-----EMPGTNG-----VGDAYLIFEYVQHDLTGFMTYR---------KK---LKL-PEVKCLARQLLDGLDYCHLHNFMHRDLKPSNILLTGK----------GDLKLCDFGLSRSFP---DKS-------------------MGQYSTRVITLWYR--PPELLLGTAK---YNFSVDIWSAGCIIGEMMN-ST-PLFPDAS---------EI--------QVLRKIRNRCCVFNQ-EDWPENIRKLPYWEKYWQQINRP--PGP-GEKDLFADL-TVK--H-----------GR--EA----VELLK-DCLSLDPAKRPDTAGLLTSHWF
>s444_g25.t1 S_C_Shoguchi
VGEGTYGTVWKGIRCAD---NAEVAMKKVILR---HQK---------E--------GFP--STAIREIRALRALHN-------------HPNVVKLHDVYT-----EMPGTNG-----VGDAYLIFEYVQHDLTG----------------------------------------------------------------------------------------------------------------------------------------------------------------------------------------------------------------------------------------------------------------------------------------------------------
>m.4960 g.4960  ORF g.4960 m.4960 type:complete len:370 (-) comp5431_c0_seq1:98-1207(-) Sym_psyg
VGEGTYGTVWKGVNREN---SAEVAMKKVVIR---HPK---------E--------GLP--TTAIREIRALRTLQS-------------HPNVVKMYDVYS-----EMPGSNGS----VGDVYLIFEYAPHDLTGFIAYR---------KK---LKL-TEIKCLTNQLLEGLDYCHSLLVMHRDLKPSNILLTAD----------GTLKLCDFGLCRLVK---EAE-------------------PGAYTTRVITLWYR--PPELLLGCQK---YDFSVDIWSAGCIVGEMLF-TV-PLFPDSA---------EV--------QVLKKIRNRLQAFNA-DDWPSSMRKHQHWEKFWQQINRPVAPG--ENRDLYGDL-KVK--H-----------GS--LC----VDFLK-SFIHLDPAERKDTGTLLNHEFL
>m.34053 g.34053  ORF g.34053 m.34053 type:complete len:368 (-) comp32146_c0_seq1:266-1369(-) S_minParkinson_et_al
VGEGTYGTVWKGVNREN---SAEVAMKKVVIR---HPK---------E--------GLP--TTAIREIRALRTLQS-------------HPNVVKMYDVYS-----EMPGSNGS----VGDVYLIFEYAPHDLTGFMAYR---------KK---LKL-TEIKCLTAQLLEGLDYCHSLLVMHRDLKPSNILLTAD----------GTLKLCDFGLCRLVK---EAE-------------------PGAYTTRVITLWYR--PPELLLGCQK---YDFSVDIWSAGCIVGEMLF-TV-PLFPDSA---------EV--------QVLKKIRNRLTAFNA-DDWPSSMRKHQHWEKFWQQINRPVAPG--ENRDLYGDL-KVK--H-----------GS--LC----VDFLK-SFIHLDPAERKDTGTLLNHEFL
>pmin_comp38748_c0_seq1:95-1198(-) S_pseu
VGEGTYGTVWKGVNREN---SAEVAMKKVVIR---HPK---------E--------GLP--TTAIREIRALRTLQS-------------HPNVVKMYDVYS-----EMPGSNGS----VGDVYLIFEYAPHDLTGFMAYR---------KK---LKL-TEIKCLTAQLLEGLDYCHSLLVMHRDLKPSNILLTAD----------GTLKLCDFGLCRLVK---EAE-------------------PGAYTTRVITLWYR--PPELLLGCQK---YDFSVDIWSAGCIVGEMLF-TV-PLFPDSA---------EV--------QVLKKIRNRLTAFNA-DDWPSSMRKHQHWEKFWQQINRPVAPG--ENRDLYGDL-KVK--H-----------GS--LC----VDFLK-SFIHLDPAERKDTGTLLNHEFL
>s6_15570 S_B_xiang
VGEGTYGTVWKGVNREN---SAEVAMKKVVIR---HPK---------E--------GLP--TTAIREIRALRTLQS-------------HPNVVKMYDVYS-----EMPGSNGS----VGDVYLIFEYAPHDLTGFMAYR---------KK---LKL-TEIKCLTAQLLEGLDYCHSLLVMHRDLKPSNILLTAD----------GTLKLCDFGLCRLVK---EAE-------------------PGAYTTRVITLWYR--PPELLLGCQK---YDFSVDIWSAGCIVGEMLF-TV-PLFPDSA---------EV--------QVLKKIRNRLTAFNA-DDWPSSMRKHQHWEKFWQQINRPVAPG--ENRDLYGDL-KVK--H-----------GS--LC----VDFLK-SFIHLDPAERKDTGTLLNHEFL
>m.41074 g.41074  ORF g.41074 m.41074 type:complete len:370 (-) comp26419_c0_seq1:140-1249(-) S_aen
VGEGTYGTVWKGVNREN---SAEVAMKKVVIR---HPK---------E--------GLP--TTAIREIRALRTLQS-------------HPNVVKMYDVYS-----EMPGSNGS----PGDVYLIFEYAPHDLTGFIAYR---------KK---LKL-TEIKCLTTQLLEGLDYCHSLLVMHRDLKPSNILLTAD----------GTLKLCDFGLCRLVK---EAE-------------------PGAYTTRVITLWYR--PPELLLGCQK---YDFSVDIWSAGCIVGEMLF-TV-PLFPDSA---------EV--------QVLKKIRNRLTAFNA-DDWPSSMRKHQHWEKFWQQINRPVAPG--ENRDLYGDL-KVK--H-----------GS--LC----VDFLK-SFIHLDPAERKDTGTLLNHEFL
>kb8_rep_c17744_m.51848 Sym_A_Bayer
VGKGTYGTVWKGQCLET---KEPVAMKKVDLR---FEK---------E--------GLP--TTCVREIRALRRLSDALEEEKKTKGPGLEKNVVRLLDIWT-----EKPAGSLV-----GDTYLVFEYVHHDLTGYVHYR--------GRK---LLL-QEVRCLGIQMCRGLLFCHEQGIMHRDLKPSNILLTQD----------GIVKLCDFGLSRTFH---NVD-------------------PGPYTYRVITLWYR--PPELHLNADK---YDPSVDIWSMGCIIAELIT-GR-PVFADGNS--------DI--------QMLRSIRTKCGFWNR-SQWPEALTKLPGFDSGWKVFSKDQAPA--DHVSIYEQA-S-AGGR---VQGAKRR-CP--QA----GQLLK-ETICLDPARRIDAAALANHQFW
>s516_g1.t1 Sym_A3
VGKGTYGTVWKGQCLET---KEPVAMKKVDLR---FEK---------E--------GLP--TTCVREIRALRRMSDALEEEKKTKGPGLEKNVVRLLDIWT-----EKPAGSLV-----GDTYLVFEYVHHDLTGYVHYR--------GRK---LLL-QEVRCLGIQMCRGLLFCHEQGIMHRDLKPSNILLTQE----------GIVKLCDFGLSRTFH---NVD-------------------PGPYTYRVITLWYR--PPELHLNCDK---YDPSVDIWSMGCIIAELIT-GR-PVFADGNS--------DI--------QMLRSIRTKCGFWNR-SQWPEALTKLPGFDNGWKVFSKDQAPA--DHVSIYEQA-S-AGGR---VQGAKRR-CP--QA----GQLLK-ETICLDPARRIDAAALANHQFW
>CAMPEP_0192616334 /NCGR_PEP_ID=Symbiodinium-sp-Mp-20130822 Sym_Mp
VGEGTYGTVFQGICCET---KEQVAMKKVVIR---YEK---------E--------GFP--ATSIREIRALRRMSQAIERERKYV-ENAESHVVNLLDVWT-----ERHEGKA-----LPDTFLVFEYAPHDLTGYMAFR---------GK---LQW-GEVKCLGHQVSKALAFCHRNGVMHRDLKPSNILLTNR----------GILKLCDFGLSKSFT---KAE-------------------TMPHTNRVITLWYR--PPELLLGAAE---YDPSVDVWSAGAIIGELML-GN-PLFPETN---------EI--------KVLTKIRTKLGLLAE-TDWPQKFMRLHYWDKFWPQMLHGKAPNP-NHPSFLNQV-AMA--K--KVNGVRVR-CE--AA----VEVIQ-GTLSIDPAGRFNAESLMRHPFW
>mf105_rep_c7663 Sym_B1_Bayer
V--------------------------KIRAR---KNLPGL------D--------FDPWFKSAERERDVLSTV-A-------------HENVIELLEHLV------EPDA--------AMAVLVYPYLAWDLATVLEKKRP------------LSE-GIIKIVMQMLLEGVSFLHHHSVVHRDLKPANLLVDET----------GQLKVADFGSARFLPN-RRQPMDSERIVDTVSMFGNDRHGDQLMTRDVCTRWYK--APEMLFGSVT---YSLGVDLWAIGCTFADILSPSDHALFPGGS---------DL--------EQLCLIFQALGTPDE-DDWPE-IRELPDYPKVS-FTKRE--PEL-PVIEIQNSK------E-----------SQ--AC----ADLLW-AFLRLNPKQRISAGEALLQKFF
>s851_g19.t1 Sym_C_Shoguchi
IAEGRFGTVFAAFHRAS---GRKVAVKKIRAR---KNLPGL------D--------FDPWFKSAERERDVLTSV-K-------------HDNVIELLEHLV------EPDS--------AMAVLVYPYLAWDLAMLLEKKRP------------LSA-GIIKCLMQMFLEGVSFLHHHNVVHRDLKPANLLVDEH----------GQLKVADFGSARFLPELQTSSFDTFSDADCKC-----GEVDQLMTRDVCTRWYK--APEMLFGSVT---YSQGVDIWAVGCTFADLLSPSD-ALFPGGS---------DL--------EQLCLIFQALGTPDE-DDWPE-VRELPDYPKVS-FAKRV--PKR-PVLEMPNAANTDD-SD-----------SE--DA----ADLLW-AFLRLNPKQRISAAEALVQKFF
>Skav225163 Sym_FG
IAEGRFGTVFAAFHRVT---GKKVAVKKIRAR---RNLPGL------D--------FDPWAKSAERERDVLTTV-K-------------HDNIIELLEHLV------EPDA--------AMAVLIYPYLAWDVATVLEKKRP------------LSD-GIVKCLMQMLLEGVSFLHRH----------------------------------------------------------------------MTRDVCTRWYK--APEMLFGSVT---YSLGVDLWAVGCTFADFLSPSD-ALFPGGS---------DL--------EQLCLIFQALGTPDE-DDWPE-VRDLPDYPKVS-FAKRL--PKL-PVIEMQNPA------E-----------SE--AC----ADLLW-AFLRLNPKRRISAAEALLQKFF
>OLP91910.1 Cyclin-dependent kinase 20 [Symbiodinium microadriaticum]
-------------------------------A---RFAPGA------A--------GVPETTSS-----------------------------------------------------------------------------------------------------------------------------------------------------------------------------------SGDGLMTRDVCTRWYK--SPEMLFGSVD---YSFGVDLWATGCSFAELISVAADALFPGGS---------DL--------EQLCLIFQALGTPDE-DDWPE-IRHLPDYSKVS-FKTKP--PNR-PDL---SPA------A-----------SA--DA----QDLLW-SFLRLNPRHRLSAREALGHQFF
>AAI04493 Cyclin-dependent kinase 8 [Homo sapiens]
VGRGTYGHVYKAKRKDG-KDDKDYALKQIEGT------------------------GIS--MSACREIALLREL-K-------------HPNVISLQKVFL------SHAD--------RKVWLLFDYAEHDLWHIIKFHRA---SKANKKPVQLPR-GMVKSLLYQILDGIHYLHANWVLHRDLKPANILVMGE------GPERGRVKIADMGFARLFN----SP----------------LKPLADLDPVVVTFWYR--APELLLGARH---YTKAIDIWAIGCIFAELLT-SE-PIFHCRQE--------DIKTSNPYHHDQLDRIFNVMGFPAD-KDWED-IKKMPEHSTLMKDFRR---NTY-TNCSLIKYM-E----K------HKVKPDS--KA----FHLLQ-KLLTMDPIKRITSEQAMQDPYF
>CDK19_HUMAN RecName: Full=Cyclin-dependent kinase 19; AltName: Full=CDC2-related protein kinase 6; AltName: Full=Cell division cycle 2-like protein kinase 6; AltName: Full=Cell division protein kinase 19; AltName: Full=Cyclin-dependent kinase 11; AltName: Full=Death-preventing kinase
VGRGTYGHVYKARRKDG-KDEKEYALKQIEGT------------------------GIS--MSACREIALLREL-K-------------HPNVIALQKVFL------SHSD--------RKVWLLFDYAEHDLWHIIKFHRA---SKANKKPMQLPR-SMVKSLLYQILDGIHYLHANWVLHRDLKPANILVMGE------GPERGRVKIADMGFARLFN----SP----------------LKPLADLDPVVVTFWYR--APELLLGARH---YTKAIDIWAIGCIFAELLT-SE-PIFHCRQE--------DIKTSNPFHHDQLDRIFSVMGFPAD-KDWED-IRKMPEYPTLQKDFRR---TTY-ANSSLIKYM-E----K------HKVKPDS--KV----FLLLQ-KLLTMDPTKRITSEQALQDPYF
>NP_002737.2 mitogen-activated protein kinase 3 isoform 1 [Homo sapiens]
IGEGAYGMVSSAYDHVR---KTRVAIKKISPF---------------E------HQTYC--QRTLREIQILLRF-R-------------HENVIGIRDILR------ASTLEA-----MRDVYIVQDLMETDLYKLLKSQ-------------QLSN-DHICYFLYQILRGLKYIHSANVLHRDLKPSNLLINTT----------CDLKICDFGLARIAD-----PE---------------HDHTGFLTEYVATRWYR--APEIMLNSKG---YTKSIDIWSVGCILAEMLS-NR-PIFPGKH---------YL--------DQLNHILGILGSPSQ-EDLNC-IINMKARNYLQSL------PSK-TKVAWAKLF-P----K-----------SD-SKA----LDLLD-RMLTFNPNKRITVEEALAHPYL
