# Supplementary material for: Phylogenetic analysis of cell-cycle regulatory proteins within the Symbiodiniaceae
Source: Sci Rep. 2020 Nov 24;10:20473. doi: 10.1038/s41598-020-76621-1 (PMC7686383; doi:10.1038/s41598-020-76621-1)
Supplement: Supplementary file 3 — Supplementary File 2. [file 41598_2020_76621_MOESM3_ESM.fasta]

>AAB49754.1 cyclin A1 [Homo sapiens]
PKAHYMKKQPD-----ITEGMRTILVDWLVEVGEE-YKLRAETLYLAVNFLDRFLSC--------MSVLRGKLQLVGTAAMLLASKYEEIYP---PEVDEFVYI-----------------------------------TDDT--YTKRQLLKMEHLL-LKVLAFDLT------VPTTNQFLLQ-YLRRQG--------------------------------VCVRTENLAK-YVAEL----------SLLEADPFL----------KYLPSLIAAAAFCL------------------ANYTVN-------KH-------FWPE--------TL----AAFTGYSLSE--IVPCLSEL---HKAYLDIPH---RP--QQAIREKY
>Nve-gi156375154| ref|XP_001629947.1| NEMVEDRAFT_v1g188880 hypothetical protein [ Nematostella vectensis ] Gene ID: 5509415 NEMVEDRAFT_v1g188880
AKPGYMRKQPD-----INNSMRAILVDWLVEVAEE-YKLLPQTLYLTVNYIDRFLSA--------MSVLRGKLQLVGTACMLLASKFEEIYP---PEVSEFVYI-----------------------------------TDDT--YTAKQVLKMEQLV-LKVLTFDLS------VPTILNFLER-FIKATN---------VPES-------------------MAPKVEALAR-YLCEI----------SLLDSEPFL----------KYLPSTIAASAIVL------------------SLHTLGL-----------S---YWNN--------TL----SHYTGFELHD--LQTCIQDL---HRSFAYAPN---HP--QQATREKY
>C1SM_TR55828_c0_g1_i1_m.84100 Sym_C_WSY_Levin
PRADYMESQQD-----INGKMRAILVDWLVEVHMK-YRLRPETLFLAVNLIDRYMSS--------LPVLRRRLQLLGVVAMFVAAKFEEIDP---PKATDFVYI-----------------------------------TDNT--YSKDELFQMECNM-LSTLEFQVV------VPTAAHFVNQ-FVKANG---------CEN----------------------PRHAEVIK-YIMEL----------ALLDLR-MI----------RHKASHLVAAAVLL------------------SNELFG-------RA---I---PWPE--------HM----IQISRHTDAE--LRVCCEEL---RQLVRQAPS---QQ--LQAVRKKY
>CAMPEP_0192465250 /NCGR_PEP_ID=Symbiodinium-sp-C15-20130923 Sym_C15
PRADYMESQQD-----INGKMRAILVDWLVEVHMK-YRLRPETLFLAVNLIDRYMSL--------LPVLRRRLQLLGVVAMFVAAKFEEIDP---PKATDFVYI-----------------------------------TDNT--YSKDELFQMECNM-LSTLEFQVV------VPTAAHFVNQ-FVKANG---------CEN----------------------PRHAEVIK-YIMEL----------ALLDLR-MI----------RHKPSHLVAAAVLL------------------SNELFG-------RA---M---PWPE--------HM----VQISRHSDAE--LRVCCEEL---RQLVRQAPS---QQ--LQAVRKKY
>SCMd_TR58935_c2g1i1_m.60911 Sym_C_Gonzalez
PRADYMESQQD-----INGKMRAILVDWLVEVHMK-YRLRPETLFLAVNLIDRYMSL--------LPVLRR----------------------------------------------------------------------------------------------------------------------------------------------------------------------------------------------------------------------------------------------------------------------------------------------------------------------------
>s1122_g3.t1 Sym_C_Shoguchi
------EGQQD-----INGKMRAILVDWLVEVHMK-YRLRPETLFLAVNLIDRYMSL--------LPVLRRRLQLLGVVAMFVAAKFEEIDP---PKATDFVYI-----------------------------------TDNT--YSKEELFQMECNM-LSTLEFQVV------APTAAHFVNQ-FVKANS---------CEN----------------------PRHAEVIK-YIMEL----------ALLDLR-MIRPWADGKVLHRHRPSHLVAAAVLL------------------SNELFG-------RA---M---PWPE--------HM----VQISRHTDAE--LRVCCEEL---RQLVRQAPS---QQ--LQAVRKKY
>m.6207 g.6207  ORF g.6207 m.6207 type:5prime_partial len:412 (-) comp6576_c0_seq1:97-1332(-) Sym_psyg
PRVNYMESQQD-----INSKMRAILVDWLVEVHMK-YRLRPETLFLAVNMIDRYLSV--------LLVLRRRLQLLGVVAMFVASKFEEIDP---PRATDFVYI-----------------------------------TDNT--YSKDELLQMECNM-LSTLDFQVV------VPTAAHFVNP-FIKANG---------CEN----------------------PRHAEVIK-YIVEL----------ALTDLR-MI----------RYKPSHLVAAAVLL------------------SNELFG-------RS---M---PWPE--------NM----VQISRHTDAE--LRGCCEEM---RQLVRQASG---QQ--LQAVRKKY
>m.13663 g.13663  ORF g.13663 m.13663 type:5prime_partial len:413 (-) comp8977_c0_seq1:105-1343(-) Sym_aen
LRVNYMESQQD-----INSKMRAILVDWLVEVHMK-YRLRSETLFLAVNLIDRYLSV--------LPVLRRRLQLLGVVAMFVASKFEEIDP---PRATDFVYI-----------------------------------TDNT--YSKDELLQMECNM-LSTLDFQVV------VPTACHFVNP-FIKANG---------CEN----------------------PRHAEVIK-YIVEL----------ALIDLR-MI----------RYKPSHLVAAAVLL------------------SNELFG-------RS---M---PWPE--------NM----VQISRHTDAE--LRGCCEEM---RQLVRQAMG---QQ--LQAVRKKY
>pmin_comp12411_c0_seq1:146-1399(-) Sym_pseu
PRVNYMESQQD-----INGKMRAILVDWLVEVHMK-YRLRSETLFLAVNLIDRYLSV--------LPVLRRRLQLLGVVAMFVASKFEEIDP---PRATDFVYI-----------------------------------TDNT--YSKDELLQMECNM-LSTLEFQVV------VPTAAHFLNP-FIKANG---------CEN----------------------PRHAEVIK-YIVEL----------ALIDLR-LI----------RYKPSHLVASAVLL------------------SNELFG-------RS---M---PWPE--------SM----VQISRHTDAE--LRGCCEEM---RQLVRQATG---QQL-LQAVRKKY
>s6_35419 Sym_B_Xiang
PRVNYMESQQD-----MNGKMRAILVDWLVEVHMK-YRLRSETLFLAVNLIDRYLSV--------LPVLRRRLQLLGVVAMFVASKFEEIDP---PRATDFVYI-----------------------------------TDNT--YSKDELLQMECNM-LSTLEFQVV------VPTAAHFLNP-FIKANG---------CEN----------------------PRHAEVIK-YIVEL----------ALIDLR-LI----------RYKPSHLVASAVLL------------------SNELFG-------RS---M---PWPE--------SM----VQISRHTDAE--LRGCCEEM---RQLVRQANG---QQ--LQAVRKKY
>symbB.v1.2.002641.t1 S_B1
PRVNYMESQQD-----MNGKMRAILVDWLVEVHMK-YRLRSETLFLAVNLIDRYLSV--------LPVLRRRLQLLGVVAMFVASKFEEIDP---PRATDFVYI-----------------------------------TDNT--YSKDELLQMECNM-LSTLEFQVV------VPTAAHFLNP-FIKANG---------CEN----------------------PRHAEVIK-YIVEL----------ALIDLR-LI----------RYKPSHLVASAVLL------------------SNELFG-------RS---M---PWPE--------SM----VQISRHTDAE--LRGCCEEM---RQLVRQATG---QQ--LQAVRKKY
>d_sym_32491_m.9668 Sym_D_Ladner
PRPNYMDAQHD-----INGKMRAILVDWLVEVHMK-YRLRPETLFLAVNLIDRHMSL--------MPVLRRRLQLLGVVAMFVASKFEEIDP---PRASDFVYI-----------------------------------TDNT--YTKDELLQMECHM-LSSLEFQVV------VPTAAHFMNH-MVKANL---------CEN----------------------PRHVEVIK-FIIEL----------SLVDLR-MI----------RH---------------------------------------------------------------------------------------------------------------------
>CAMPEP_0181457304 /NCGR_PEP_ID=MMETSP1110-20121109 S_E
PRPSYMETQQD-----INGKMRAILVDWLVEVHMK-YRLRAETLFLAVNLIDRHMTA--------LPVLRRRLQLVGVTGMFVAAKFEEIDP---PRATDFVYI-----------------------------------TDNT--YSKDDLLQMECMM-LSALEFRVV------VPTPAHFFNH-FVKANN---------CEN----------------------VRHIESVK-YILEL----------ALIDLR-MI----------RYPPSHLLAAAILL------------------SNDLFG-------RA---A---LWPD--------VM----VQTCRHTEEE--LRPCAEEL---RSLLRAAPA---GS--LQAVRKKY
>kb8_c16796_m.49135 Sym_A_Bayer
PRPSYMETQQD-----INGKMRAILVDWLVEVHMK-YRLRAETLFLAVNLIDRHMTA--------LPVLRRRLQLVGVTGMFVAAKFEEIDP---PRATDFVYI-----------------------------------TDNT--YSKDDLLQMECMM-LSALEFRVV------VPTPAHFFNH-FVKANN---------CEN----------------------VRHIESVK-YILEL----------ALIDLR-MI----------RYPP-------------------------------------------------------------------------------------------------------------------
>CAMPEP_0196919096 /NCGR_PEP_ID=MMETSP1377-20130617 S_D1A
-RPSYMETQQD-----INGKMRAILVDWLVEVHMK-YRLRAETLFLAVNLIDRHMTA--------LPVLRRRLQLVGVTGMFVAAKFEEIDP---PRA-------------------------------------------------------------------------------------------------------------------------------------------------------------------------------------------------------------------------------------------------------------------------------------------------
>CAMPEP_0192512154 /NCGR_PEP_ID=Symbiodinium-sp-CCMP2430-20130923 Sym_trid
PRPSYMETQQD-----INGKMRAILVDWLVEVHMK-YRLRAETLFLAVNLIDRHMTA--------LPVLRRRLQLVGVTAMFVAAKFEEIDP---PRATDFVYI-----------------------------------TDNT--YSKDDLLQMECTM-LSALDFRVV------VPTPAHFFDQ-FVKVNS----------EN----------------------SLQTETVK-YILEL----------ALIDLR-MI----------RYPPSHLLAAAILL------------------SNDLFG-------RA---A---LWPD--------VM----VQTCRHTEEE--LRGCAEEL---RSLLRAAPA---GS--LQAVRKKY
>Smic39017 SmicGene39017   sp Sym_micro
PRPSYMETQQD-----INGKMRAILVDWLVEVHMK-YRLRAETLFLAVNLIDRHMTA--------LPVLRRRLQLVGVTAMFVAAKFEEIDP---PRATDFVYI-----------------------------------TDNT--YSKDDLLQMECTM-LSALDFRVV------VPTPAHFFDQ-FVKANS----------EN----------------------ALITETVK-YILEL----------ALIDLR-MI----------RYPPSHLLAAAILL------------------SNDLFG-------RA---A---LWPD--------VM----VQTCRHTEEE--LRPCAEEL---RSLLRAAPA---GS--LQAVRKKY
>CAMPEP_0192594040 /NCGR_PEP_ID=Symbiodinium-sp-Mp-20130822 Sym_Mp
PRPDYMENQQD-----INGKMRAILVDWLVEVHMK-YRLRAETLFLAVNLIDRHMST--------MPVQRRRLQLVGVVGMFVAAKFEEIDP---PRATDFVYI-----------------------------------TDNT--YTKDDLLQMECTM-LSALDFRVV------VPTPAHFFNQ-FLKAND---------CDN----------------------ARQIETIK-YTLEL----------ALTDLR-MI----------RYSPSHLLAAAILL------------------SNDLFS-------RA---A---LWPD--------VM----VQTCRHTQEE--LRTCVEEL---RGLLRAAPA---GS--LQAVRKKY
>CAMPEP_0197656842 /NCGR_PEP_ID=MMETSP1338-20131121|43633_1 /TAXON_ID=43686 ORGANISM="Pelagodinium beii, Strain RCC1491" /NCGR_SAMPLE_ID=MMETSP1338 /ASSEMBLY_ACC=CAM_ASM_000754 /LENGTH=413 /DNA_ID=CAMNT_0043233045 /DNA_START=77 /DNA_END=1318 /DNA_ORIENTATION=+
PRATYMEAQGD-----VNGKMRAILMDWLVEVHMK-YKLRRETLFLAVNLIDRHMSL--------LPVLRRRLQLVGVAGMFIAAKFEEIDP---PRVNDFVYI-----------------------------------TDNT--YTKEDILSMECTM-LAALAFDIV------VPTPTHFRDL-LLKANH---------TGD----------------------ARHDELVD-YLLEL----------SLIDLR-LI----------KHVPSHLVSAALLL------------------SNELMG-------KT---N---VWPE--------SM----VQTSRHTEPE--LRGCVEEL---RALLRAAPA---GS--LQAVRKKY
>Skav232897
PRANYMDPGNRC---VVVGWNCAILVDWLVEVHMK-YRLRPETLFLAVNLIDRYMSV--------LPVLRRRLQLLG----------------------DFVYI-----------------------------------TDNT--YSREELFQMECNM-LSTLEFQVV------VPTAAHFVNQ-FVKANG---------CEN----------------------PRHAEVIK-YIMEL----------ALLDLR-MI---------------------------------------------------------------------------------------------------------------------------------
>c_sym_93643 Sym_C_Ladner
PRPHYLTEQCE-----IDAKMRAILVDWLVEVHMK-HRLRRETLFMAVSLIDR----------------------------------------------------------------------------------------------------------------------------------------------------------------------------------------------------------------------------------------------------------------------------------------------------------------------------------------------
>CAMPEP_0192419630 /NCGR_PEP_ID=Symbiodinium-sp-C15-20130923 Sym_C15
PRPHYLTEQRE-----INAKMRAILVDWLVEVHMK-HRLRRETLFMAVSLIDRYLSV--------RQVARKRLQLCGVAAMFIAAKFEEIYP---PEVKEFVYI-----------------------------------TDNA--YTKDDILNMEVSM-LRTLDFALC------GPTAAHFLDR-FHRANL---------CSE-----------------------EQLHLMH-YLAEL----------ALLEVQ-ML----------QYTPSHIAAAAALL------------------SNKLLK-------L----P---TWPQ--------CM----AQFSKHSEGE--IKACAREL---CGILESIDR---SS--LQAIRKKY
>SCMd_TR1948_c0g1i1_m.1983 Sym_C_Gonzalez
PRPHYLTEQRE-----INAKMRAILVDWLVEVHMK-HRLRRETLFMAVSLIDRYLSV--------RQVARKRLQLCGVAAMFIAAKFEEIYP---PEVKEFVYI-----------------------------------TDNA--YTKDDILNMEVSM-LRTLDFALC------GPTAAHFLDR-FHRANL---------CSE-----------------------EQLHLMH-YLAEL----------ALLEVQ-ML----------QYTPSHIAAAAALL------------------SNKLLK-------L----P---TWPQ--------CM----AQFSKHSEGE--IKACAREL---CGILESIDR---SS--LQAIRKKY
>CAMPEP_0199635470 /NCGR_PEP_ID=Symbiodinium-sp-C1-20140214 Sym_C1t
PRPHYLTEQRE-----INAKMRAILVDWLVEVHMK-HRLRRETLFMAVSLIDRYLSV--------RQVARKRLQLCGVAAMFIAAKFEEIYP---PEVKDFVYI-----------------------------------TDNA--HTKDDILNMEVSM-LRTLDFALC------GPTAAHFLDR-FHRANV---------CSE-----------------------EQLHLMH-YLAEL----------ALLEVQ-ML----------QYTPSHIAAAAALL------------------SNKLLK-------F----P---TWPP--------CM----AQFSKHSEGE--IKACAREL---CGILESIDR---SS--LQAIRKKY
>s890_g22.t1 Sym_C_Shoguchi
P--HYLTEQRE-----INAKMRAILVDWLVEVHMK-HRLRRETLFMAVSLIDRYLSV--------RQVARKRLQLCGVAAMFIAAKFEDIYP---PEVKDFVYI-----------------------------------TDNA--YTKDDILNMEVSM-LRTLDFALC------GPTAAHFLDR-FHRANL---------CSE-----------------------EQLHLMH-YLAEL----------ALLEVQ-ML----------QYTPSHIAAAAALL------------------SNKLLK-------F----P---AWPP--------CM----AQFSKHSEGE--IKACAREL---CGILESIDR---SS--LQAIRKKY
>m.14528 g.14528  ORF g.14528 m.14528 type:complete len:387 (-) comp14767_c0_seq1:280-1440(-) Sym_psyg
PRPHYLTEQRE-----INAKMRAILVDWLVEVHMK-YRLRRETLFMAVSLIDRYLSL--------RQVARKRLQLCGVAAMFIASKFEEIYP---PEVKDFVYI-----------------------------------TDNA--YTKDDILNMEVSV-LRTLNFELC------GPTAAHFLDR-FQRANL---------CSE-----------------------EQLHLMH-YLAEL----------ALLEVQ-ML----------QYTPSHIAAAAALL------------------SNKLLK-------L----P---TWPQ--------CM----AQFSKHSEAE--IKACAREL---CGILESIDR---SS--LQAIRKKY
>m.65170 g.65170  ORF g.65170 m.65170 type:complete len:389 (-) comp47186_c0_seq1:270-1436(-) Sym_minP
PRPHFLTEQRE-----INAKMRAILVDWLVEVHMK-YRLRRETLFMAVSLIDRYLSL--------RQVARKRLQLCGVAAMFIASKFEEIYP---PEVKDFVYI-----------------------------------TDNA--YTKDDILNMEVSM-LRTLNFELC------GPTAAHFLDR-FQRANL---------CSE-----------------------EQLHLMH-YLAEL----------ALLEVQ-ML----------QYTPSHIAAAAALL------------------SNKLLK-------L----P---TWPQ--------CM----AQFSKHSEAE--IKACAREL---CGILESIDR---SS--LQAIRKKY
>pmin_comp14832_c0_seq1:263-1429(-) Sym_pseu
PRPHFLTEQRE-----INAKMRAILVDWLVEVHMK-YRLRRETLFMAVSLIDRYLSL--------RQVARKRLQLCGVAAMFIASKFEEIYP---PEVKDFVYI-----------------------------------TDNA--YTKDDILNMEVSM-LRTLNFELC------GPTAAHFLDR-FQRANL---------CSE-----------------------EQLHLMH-YLAEL----------ALLEVQ-ML----------QYTPSHIAAAAALL------------------SNKLLK-------L----P---TWPQ--------CM----AQFSKHSEAE--IKACAREL---CGILESIDR---SS--LQAIRKKY
>s6_3627 Sym_B_Xiang
PRPHFLTEQRE-----INAKMRAILVDWLVEVHMK-YRLRRETLFMAVSLIDRYLSL--------RQVARKRLQLCGVAAMFIASKFEEIYP---PEVKDFVYI-----------------------------------TDNA--YTKDDILNMEVSM-LRTLNFELC------GPTAAHFLDR-FQRANL---------CSE-----------------------EQLHLMH-YLAEL----------ALLEVQ-ML----------QYTPSHIAAAAALL------------------SNKLLK-------L----P---TWPQ--------CM----AQFSKHSEAE--IKACAREL---CGILESIDR---SS--LQAIRKKY
>m.26466 g.26466  ORF g.26466 m.26466 type:complete len:387 (-) comp17124_c0_seq1:272-1432(-) Sym_aen
PRPHYLTEQRE-----INAKMRAILVDWLVEVHMK-YRLRRETLFMAVSLIDRYLSL--------RQVARKRLQLCGVAAMFIASKFEEIYP---PEVKDFVYI-----------------------------------TDNA--YTKDDILNMEVSM-LRTLNFELC------GPTAAHFLDR-FQRANL---------CSE-----------------------EQLHLMH-YLAEL----------ALLEVQ-ML----------QYTPSHIAAAAALL------------------SNKLSK-------M----P---TWPQ--------CM----AQFSKHSEAE--IKACAREL---CGILESIDR---SS--LQAIRKKY
>d_sym_35908_m.13125 Sym_D_Ladner
PRPHYLTEQRE-----INAKMRAILVDWLVEVHMK-YRLRRETLFMAVSLIDRYLSL--------RQVARKRLQLCGVAAMFIAAKFEEIYP---PEVKDFVYI-----------------------------------TDNA--YTKDDILNMEVAM-LRTLNFELC------GPTAAHFLDR-FVRANH---------CPE-----------------------EQSHLMH-YLAEL----------SLLEVQ-ML----------QYTPSHIAAAAALL------------------SNKLLK-------L----P---TWPQ--------SM----AQFSKHSEAE--IKACAREL---CGILESVGR---SN--LQAIRKKY
>CAMPEP_0181446894 /NCGR_PEP_ID=MMETSP1110-20121109 S_E
PRCHYVADQRE-----INTKMRAILVDWLVEVHMK-YRLKPVTLFMAVNIIDRYLSM--------RQVPRKKLQLCGVTALLIASKFEEIYP---PEVKDFVYI-----------------------------------TDNA--YTKDDILKMEASI-LSTLNFELC------SPTPVHFLDR-YQRASK---------CSE-----------------------EHAHLMQ-YLTEL----------CLLEVH-MI----------QYTPSLVAAAAALL------------------SNKLLR-------QH---P---AWPS--------CI----AQITVHTEAE--VKACAREI---CGLLDAAEM---ST--LQAIRKKY
>kb8_rep_c257_m.688 Sym_A_Bayer
PRCHYLADQRE-----INTKMRAILVDWLVEVHMK-YRLKPVTLFMAVNIIDRYLSM--------RQVPRKKLQLCGVTALLIASKFEEIYP---PEVKDFVYI-----------------------------------TDNA--YTKDDILKMEASI-LSTLNFELC------SPTPVHFLDR-YQRASK---------CSE-----------------------EHAHLMQ-YLTEL----------CLLEVH-MI----------QYTPSLVAAAAALL------------------SNKLLR-------QH---P---AWPS--------CI----AQITVHTEAE--VKACAREI---CGLLDAAEM---ST--LQAIRKKY
>Smic26768 SmicGene26768   sp Sym_micro
PRCHYLADQRE-----INTKMRAILVDWLVEVHMK-YRLKPVTLFMAVNIIDRYLSM--------RQVPRKKLQLCGVTALLIASKFEEIYP---PEVKDFVYI-----------------------------------TDNA--YTKDDILKMEASI-LSTLNFELC------SPTPVHFLDR-YQRASK---------CSE-----------------------EHAHLMQ-YLTEL----------CLLEVH-MI----------QYTPSLVAAAAALL------------------SNKLLR-------QH---P---AWPS--------CI----AQITVHTEAE--VKACAREI---CGLLDAAEM---ST--LQAIRKKY
>CAMPEP_0192534772 /NCGR_PEP_ID=Symbiodinium-sp-CCMP2430-20130923 Sym_trid
PRCQYLADQRE-----INTKMRAILVDWLVEVHMK-YRLKPVTLFMAVNIIDRYLSM--------RQVPRKKLQLCGVTALLIASKFEEIYP---PEVKDFVYI-----------------------------------TDNA--YTKDDILKMEAAI-LSTLNFELC------SPTPAHFLDR-YQRANK---------CSE-----------------------EHAHLMQ-YLAEL----------CLLEVH-MI----------QYTPSLVAAAAALL------------------SNKLLR-------QH---P---AWSS--------CI----AQITVHTEAE--VKACAREM---CGLLDAAET---HS--LQAIRKKY
>CAMPEP_0196927910 /NCGR_PEP_ID=MMETSP1377-20130617 S_D1A
PRCQYLADQRE-----INTKMRAILVDWLVEVHMK-YRLKPVTLFMAVNIIDRYLSM--------RQVPRKKLQLCGVTALLIASKFEEIYP---PEVKDFVYI-----------------------------------TDNA--YTKDDILKMEAAI-LSTLNFELC------SPTPAHFLDR-YQRANK---------CSE-----------------------EHAHLMQ-YLAEL----------CLLEVH-MI----------QYTPSLVAAAAALL------------------SNKLLR-------QH---P---AWSS--------CI----AQITVHTEAE--VKACAREM---CGLLDAAET---HS--LQAIRKKY
>CAMPEP_0192602738 /NCGR_PEP_ID=Symbiodinium-sp-Mp-20130822 Sym_Mp
PRPHYLTDQRE-----INTKMRAILVDWLVEVHMK-YRLKSETLFMAVNLIDRYLAM--------RQVPRKRLQLCGVTALLVASKFEEIYP---PEVKDFVYI-----------------------------------TDNA--YTKEDILKMEVSM-LSALNFELC------SPTPAHFLER-FRRSSR---------CSE-----------------------EHAHLMQ-YLAEL----------SLLEAQ-MV----------QYTPSLVAAGAALL------------------SNKLFR-------QQ---P---AWPP--------CM----AQVSKHSEAE--VKACARDL---CGVLESSER---SS--LQAIRKKF
>CAMPEP_0181427020 /NCGR_PEP_ID=MMETSP1110-20121109 S_E
PRPHYMTEQRE-----INAKMRGILVDWLVEVARK-HGLRAETLFMTVNLTDRYLSH--------RQ-PRRKLQLCGVAAMFVAAKFEEIYP---PEVKDFVYI-----------------------------------TDNA--YSKEDILNMEVSM-LRTLNFELC------GPTVAHFLVR-FK--GL---------VPN-----------------------EQAHLMQ-YLAEL----------SMLEVP-ML----------QYSSSQIAAAAAML------------------EQQAAE-------E----------AV--------HV----ASADGGAELQ--VRGGGAALR--PGALRHPGG---SG--AQPSAGDP
>Skav223763
PRPHYLTEQRE-----INAKMRAILIDWLVE---------SDNRAMKQSSVDWFMAL---------------------------PGLHEIYP---PEVKDFVYI-----------------------------------TDNA--YAKDDILNMEATV-MT----------------------------------------------------------------------------------------------------------------------------------------------------------------------------------------------------------------------------------
>CAMPEP_0178439040 /NCGR_PEP_ID=MMETSP0689_2-20121128|35935_1 /TAXON_ID=160604 /ORGANISM="Amphidinium massartii, Strain CS-259" /LENGTH=592 /DNA_ID=CAMNT_0020061525 /DNA_START=1 /DNA_END=1777 /DNA_ORIENTATION=+
PRVLYMERQTH-----VNAKMRAILIDWLVDVHKK-YKLQTETLFLATSVVDGFLEH--------RVVQRRHLQLVGVTGLLIASKFEEMYP---PQINDFVYV-----------------------------------TAKA--YTKEEVARMEVSM-LNALDFKLC------HPTAAHFLAR-FQRANS---------SSE-----------------------AHRDLSQ-YLLEL----------TLVDYK-MI----------RYGPSHLAAASVLL------------------SNKLLR-------RQ---P---CWPA--------SV----VRHTKMTEAA--LKDCAKEI---CALLEQAES---NP--LQAVRKKF
>CAMPEP_0186476156 /NCGR_PEP_ID=Amphidinium-carterae-CCMP1314-20130924|96025_1 /TAXON_ID=2961 /ORGANISM="Amphidinium-carterae-CCMP1314" /LENGTH=601 /DNA_ID=CAMNT_0029286065 /DNA_START=1 /DNA_END=1805 /DNA_ORIENTATION=-
PRVLYMERQTH-----VNAKMRAILIDWLVDVHKK-YKLQTETLFLATSVVDGFLEQ--------RVVQRRHLQLVGVTGLLIAAKFEEMYP---PQINDFVYV-----------------------------------TAKA--YKKEEVARMEVSM-LNALDFNLC------HPTAAHFLAR-FQRVNG---------CSE-----------------------AHADLAQ-YLLEL----------TLVDYK-MI----------RYAPSHLAAAAILL------------------SNKLLR-------RQ---P---CWPA--------SV----VRHTKLTESA--LKDCAKEI---CAALEQAEN---NP--LQAVRKKF
>CAMPEP_0196853782 /NCGR_PEP_ID=MMETSP1374-20130617 S_A
PRVLYMEKQTH-----VNAKMRAILIDWLVDVHKK-YKLQTETLFLATSVVDGFLEQ--------RVVQRRHLQLVGVTGLLIAAKFEEMYP---PQINDFVYV-----------------------------------TAKA--YKKEEVARMEVSM-LNALDFNLC------HPTAAHFLAR-YQCVNG---------CSE-----------------------AHADLAQ-YLLEL----------TLVDYK-MI----------RYAPSHLAAAAILL------------------SNKLLR-------RQ---P---CWPA--------SV----VRHTKLTESA--LKDCAKEI---CAALEQAEN---NP--LQAVRKKF
>CAMPEP_0197661448 /NCGR_PEP_ID=MMETSP1338-20131121|51460_1 /TAXON_ID=43686 ORGANISM="Pelagodinium beii, Strain RCC1491" /NCGR_SAMPLE_ID=MMETSP1338 /ASSEMBLY_ACC=CAM_ASM_000754 /LENGTH=485 /DNA_ID=CAMNT_0043239005 /DNA_START=1 /DNA_END=1457 /DNA_ORIENTATION=+
PAPDYMDRQLH-----VNSKMRAILVDWLVDVHKR-YKLRPESLFLAISIVDRFLEV--------RVTARRYLQLVGVTALLIAAKFEELYP---PQISDFVYV-----------------------------------TDKT--YTKEEVIKMEVLM-LSALDFNVC------RPTAVHFLER-YQRING---------CTE-----------------------AHKDLVQ-YLLEL----------TLIDYK-MV----------KYPPSHLAAAAVLL------------------SNKLLK-------RQ---P---SWTP--------AA----VKYTKMPEHS--LKECAKEM---CGLLEQAET---SP--LQAVRKKF
>Q8IEW9_9TRYP Cyclin 6
PSPRYLTYQPE-----INEKMRMILVDWLIDVHLK-FKLHPETLYLTVSIVDRYLSSVNTRRTTGRYIPRSKLQLVGITAILLAAKYEEIWP---PEVKECVYI-----------------------------------CANT--YTRDEVIRMEREM-CTELSFRFT------VPTPFPFLSR-SRSQSR---------SQP----------------------RSDEECTA-YVLQLRHTAFFFLDHGMLDYK-CL----------QFSPSQQAKAALFLA-LVTLHMKEQ------GSSYVLN-------ND---I---IWTR--------QL----QYYSKAQVRD--FKACARTM---LDFVSYVST---TR--YQSVRRKY
>CAMPEP_0196944882 /NCGR_PEP_ID=MMETSP1377-20130617 S_D1A
PSITYMGRQTD-----INEKMRTILVDWLIDVHLK-FKLLPETLYLTIDIIDRFLNE--------KVVSRQKLQLVGVVAMLIASKYEEIYP---PKVKEFIYI-----------------------------------SANT--YTKEEVLRMERYM-LATLDFHLT------VPTIFNFLKR-GLLVGD---------VDT-----------------------TTGMMAH-YISEL----------ALLDYK-ML----------VYLPSTVAAASIFL------------------ANKVMN-------AK---D---PWST--------VM----QRYTSYQIAN--FERCAKDL---LDLVLTSPA---MK--NQAVKKKY
>CAMPEP_0196951544 /NCGR_PEP_ID=MMETSP1377-20130617 S_D1A
IDPNFLQRQSR-----VTAKNLAVLHDWLVQVHYK-FELQLETLYITNAILLRYLSR--------VDTPRSKLQLYGVTAMLLASKYEDMYP---PVVRDFAYI-----------------------------------TANA--YKPREIIKAEMEM-LTTLEFSLE------QPLPL----------------------------------------------------------------------------------------------------------------------------------------------------------------------------------------------------------------
>XP_001746195 cyclin B [Monosiga brevicollis MX1]
CDPAYLQSQPE-----VNERMRAILIDWLVEVHYR-FELLQETLYLTVDVLDRFLSS--------ERTSRSQLQLVGVTAMLIASKYEEMYP---PEVGDFVYI-----------------------------------SDNA--YRREQILAMEQTM-LRVLDFNLG------KPLPLHFLRR-DSRAGH---------ADG-----------------------TMHTFAK-YFMEL----------TLCSPR-FL----------GYKPSQVAAAATYI------------------SREVVG-------EQ---Q---LWTP--------TI----EFFADYTLTD--IMPVILDM---KAILRESPT---AK--QQAVRTKF
>Nve-gi156364707| ref|XP_001626487.1| NEMVEDRAFT_v1g126046 hypothetical protein [ Nematostella vectensis ] Gene ID: 5505740 NEMVEDRAFT_v1g126046
VSPTYMNNQQE-----VNEKMRAILLDWLVQVHLK-FRLLQETLYITMSIIDRFLAV--------HQVSKRELQLVGVGAMLLASKYEEMFA---PEIGDFVYI-----------------------------------TDHA--YTKKQIRQMESLI-FRKLDFSLG------KPLCLHFLRR-NSKAGA---------VGA-----------------------EEHTMAK-YLMEL----------TLIDYQ-SI----------KFLPSEIAAASLSL------------------AMRVMG-------KG---S---EWTP--------TL----EHYSGYSEKK--LSTCMQRL---AQLVLGARD---SK--QKAVYNKY
>PFX30933.1 G2/mitotic-specific cyclin-B [Stylophora pistillata]
VNPRYMSQRTT-----ITDKMRAILVDWLIQVHNR-FRLLQETLYITVSILDRFLSI--------YDPTKDELQLIGVSAMLLACKYEEMYC---PEISDFVYI-----------------------------------TDNT--YKKGQIRKMEGII-FKQLEFSVG------KPLCLHFLRR-NSKAGE---------VDG-----------------------VKQTMAK-YFMEL----------SLVDYG-CM----------KFLPSEIAAAALYI------------------AMKA-D-------DG---S---EWTP--------TC----EYYSMYPESK--LLPCARRL---ASLITKTLDG-NAK--LKAVYNKY
>O95067.1|CCNB2_HUMAN RecName: Full=G2/mitotic-specific cyclin-B2
INPHFLDGR-D-----INGRMRAILVDWLVQVHSK-FRLLQETLYMCVGIMDRFLQV--------QPVSRKKLQLVGITALLLASKYEEMFS---PNIEDFVYI-----------------------------------TDNA--YTSSQIREMETLI-LKELKFELG------RPLPLHFLRR-ASKAGE---------VDV-----------------------EQHTLAK-YLMEL----------TLIDYD-MV----------HYHPSKVAAAASCL------------------SQKVLG-------QG-------KWNL--------KQ----QYYTGYTENE--VLEVMQHM---AKNVVKVNEN-LTK--FIAIKNKY
>CAMPEP_0199578094 /NCGR_PEP_ID=Symbiodinium-sp-C1-20140214 Sym_C1t
PSSSYLERVQGD----VNAKMRAILVDWLVEVTEE-YTLCADTLYQAVNYIDRFLST--------RVTTRAELQLVGVTCMWLSSKYEEIYP---PTVSDFCFI-----------------------------------TDNT--YTREQLIEMEEVV-LKELKYELT------VPTAKTFLRR-MLQVCS--------------------------------PDELLHFLSN-YLTEL----------SLLDYA-ML----------RYLPSTIAAAAIYL------------------ANVMLG-------RE-------PWSA--------NL----RHYSTYAPED--IEECVLAL---AAVHKAATA---CPS-LAAIRDKY
>GAX81523.1 hypothetical protein CEUSTIGMA_g8951.t1 [Chlamydomonas eustigma]
ANSKYLEDMQVD----VNAKMRAILVDWLVEVSEE-YKLCADTLYQAVNYIDRFLSL--------QSAQRSQLQLIGVTCMWLAAKYEEIYP---PNVADFCYI-----------------------------------TDNT--YSREQMIQMEEVV-LKRLSYELT------VPTAKTFLRR-LLQVCN--------------------------------PDEHLHFLSN-YLTEL----------SLLDYS-ML----------EFTPSVIAAAGIFL------------------ANLMLS-------RT-------PWDG--------NL----RHYSSYVPAD--IKLCVTAL---SSVHLAVGN---STQ-LAAIREKY
>Q9C6Y3|CCA11_ARATH Cyclin-A1-1 OS=Arabidopsis thaliana GN=CYCA1-1 PE=1 SV=1
PDVDYMERVQKD----VNSSMRGILVDWLIEVSEE-YRLVPETLYLTVNYIDRYLSG--------NVISRQKLQLLGVACMMIAAKYEEICA---PQVEEFCYI-----------------------------------TDNT--YLKDEVLDMESDV-LNYLKFEMT------APTTKCFLRR-FVRAAHGVHE-----APL----------------------MQLECMAN-YIAEL----------SLLEYT-ML----------SHSPSLVAASAIFL------------------AKYILDP------TR---R---PWNS--------TL----QHYTQYKAME--LRGCVKDL---QRLCSTAHG---ST--LPAVREKY
>CAMPEP_0178386166 /NCGR_PEP_ID=MMETSP0689_2-20121128|8419_1 /TAXON_ID=160604 /ORGANISM="Amphidinium massartii, Strain CS-259" /LENGTH=461 /DNA_ID=CAMNT_0020006493 /DNA_START=1 /DNA_END=1386 /DNA_ORIENTATION=-
PPMDYMEHQRV-----VHGGMRAVLVDWLIDVHAT-YELRNETLFLAVCIVDAYLAR--------VQASRRDLQLIGVAALFIAAKYEEIHP---PEVKEFVYV-----------------------------------TARS--YTKQEIFDMELRI-LARLDFQVA------RPTVAHFLQR-LEAETP-----TQLVTER---------------------DQVLAELPW-YLAEL----------CLLDVG-ML----------HFTPSCIAVATLTL------------------TRRLLGV------SI---A---GSQP--------CM----DLIIRRLQPAV-LEECEKFL---LNLLEAAPT---TAT-TAAVRRKH
>CAMPEP_0186459292 /NCGR_PEP_ID=Amphidinium-carterae-CCMP1314-20130924|61631_1 /TAXON_ID=2961 /ORGANISM="Amphidinium-carterae-CCMP1314" /LENGTH=371 /DNA_ID=CAMNT_0029265757 /DNA_START=1 /DNA_END=1116 /DNA_ORIENTATION=+
PSADYMSHQKV-----VHEGMRSVLIDWLVDVHAT-YELRIETLFLAIGIIDEYLAH--------VQVSRRELQLIGVASMFIAAKFEEIHP---PEAKDFVYI-----------------------------------TAKS--YSKQEIFDMELRI-LTKLQFKVA------RPTVAHFLQR-LETEAPR---VSRPDSPR---------------------ERVMQHLPW-YLVEL----------CLLDAG-TL----------QFMPSCVAVAALTL------------------TRRLLNA------NA---A---GPHQ--------CL----DLVGQTLAVEV-LEECMNFM---LNLLEAAPN---TAT-TAAVRRKH
>CAMPEP_0196858170 /NCGR_PEP_ID=MMETSP1374-20130617 S_A
PSADYMRHQNV-----VHEGMRSVLIDWLVDVHAT-YELRIETLFLTISIIDQYLAQ--------VKVSRRELQLIGVASMFIASKFEEIHP---PEAKDFVYI-----------------------------------TAKS--YSKQEIFDMELRI-LSQLQFKVA------RPTVAHFLQR-LEAEASR---ASKPDSPR---------------------ERVMQHLPW-YLVEL----------CMLDVG-TL----------QFMPSCVAVAALTL------------------TRRLLNV------NA---A---GPHQ--------CM----DLVGQTLAVEV-LEECMNFM---LNLLEAAPS---TAT-TAAVRRKH
>C1MI_TR14393_c0_g1_i1_m.19980 Sym_C_MI_Levin
RAPDYLSAQPD-----VTERMRIILVDWLVDVHLK-FKLHPETFFLAVDYVDRYLMT--------TKGERSTLQLIGVTAMLIAAKHEEIWP---PEVKECVYI-----------------------------------SANT--YQHQEILNMERDI-VSALNFKLC------VPTPYPFMLR-LVEGTD---------ATQ-----------------------DTRHLAS-YCLDL----------SSLDYS-CL----------KFLPSTVGFASVLIANLVAENTRRSSNGRHPVAVPLISASD---DAE---A---LWTDEHG-----AL----SSIDRSQLGI--VIECARSI---LGCASNVNTP--TSR-YHAVRRKY
>CAMPEP_0181456696 /NCGR_PEP_ID=MMETSP1110-20121109 S_E
LHLDYLQFQAE-----LDAEERALAADWLVEVQDK-YRLRTETLFLAVSLLDSFLAL--------REVRRKDLQLVVVVCLFAAAKFEEIEP---PDVRDFVLM-----------------------------------TQEA--CSKERILAMEATL-LNALEFRLC------RPTAVHFLDQ-YQEKNT---------------------------------LKKCRFLTQ-YLLEL----------GLVDTH-ML----------RFTPSLQVAAAAAG---------------------------------------------------------------------------------------------------------
>CAMPEP_0192526882 /NCGR_PEP_ID=Symbiodinium-sp-CCMP2430-20130923 Sym_trid
FFADYMEDQPE-----LSPEERGIAVDWLVEVQTK-WRLSTATLFLSVSLVDGYLAL--------KEVKRDSLQLLVVAALFAAAKFEEIEP---PELRRFVEL-----------------------------------TQQT--CSKQDILTMEAKL-LTAVEFRLC------RPTAAHFADR-YLQKHA--------------------------------CEEVQGAVLA-YLLQL----------ALMEFS-ML----------RYTPSEQVAAAALV------------------SSRITGD-----------Q---ALQP--------CI----TRAAAPKREQR-VVKCAVTL---CRLLQAAPQ---SP--WQAVRRKF
>kb8_c11835_m.34584 Sym_A_Bayer
FFADYMEDQPE-----LTPEERGIAVDWLVEVQTR-WRLSTATLFLSVSLVDGYLAL--------KEVKRDSLQLLVVAALFAAAKFEEIEP---PELRRFVDL-----------------------------------TQQT--CSKQDILTMEAKL-LTAVEFRLC------RPTAAHFADR-YLQKHA--------------------------------CEEVQGAVLA-YLLQL----------ALMEFS-ML----------RYTPSEQVAAAALV------------------SSRITGD-----------Q---ALQP--------CI----TRAAAPKREQR-VVKCAVAL---CRLLQAAPQ---SP--WQAVRRKF
>CAMPEP_0192615964 /NCGR_PEP_ID=Symbiodinium-sp-Mp-20130822 Sym_Mp
FFSDYMTAQPE-----LSCEERAIAVDWLVEVQTR-FDFRTETLFLAVSLVDSFLAL--------KEVARDALQLLVVAALFVAAKFEEIEP---PELRDIVDL-----------------------------------TQEA--CSKQRILAVEARL-LTAVEFSLC------RPTAAHFLDQ-YQQT------------CR--------------------CDEKQRHLLE-YLLQL----------SLVEFH-ML----------QYAPSEQVAAAALL------------------CGRLMSW-------P---G---AWKS--------------AREETAERRQR-IAKCAEEM---CRLLEGAPR---AP--TQAARQRF
>CAMPEP_0192466248 /NCGR_PEP_ID=Symbiodinium-sp-C15-20130923 Sym_C15
LSPVQVGRRDD-----REHRERATAVDWMIEVQVI-YGLRTETLFLAVSLLDSFLKL--------NEVNQVQLQLAVVCSLFVAAKFEEIEP---PNVKDFVNM-----------------------------------TNEV--CNKQDILAMEATL-LTSLEFSLC------RPTAVHFLER-G-RSPQR-------LFSR----------------------KKHSFLTQ-YLLEL----------ALVDSQ-ML----------RFPPSLQVAAATMI------------------SSRLLG----------------------------SLVRVPRHDLPCERSAM-IYRCALEM---CRLLEEVEL---SS--HQAVRKKF
>CAMPEP_0199563964 /NCGR_PEP_ID=Symbiodinium-sp-C1-20140214 Sym_C1t
----------------LWERERATAVDWMVEVQVL-YGLRTETLFLAVSLLDSFLKL--------NEVNQVQLQLAVVCSLFVAAKFEEIEP---PNVKDFVNM-----------------------------------TNEV--CNKQDILAMEATL-LTSLEFSLC------RPTAVHFLER-GSRSPQR-------LFSRK-------------------MLQKHGFLTQ-YLLEL----------ALVDSQ-ML----------RFPPSLQVAAATMV------------------SSRLLG----------------------------SLVRVPRHDISGERSAM-IYRCALEM---CRLLEEVEL---SS--HQAVRKKF
>s598_g15.t1 Sym_C_Shoguchi
------------------ERERATAVNWMVEVQVL-YGLRTETLFLAVSLLDSFLKL--------NEVDQVQLQLAVVCSLFVAAKFEEIEP---PNVKDFVNM-----------------------------------TNEV--CNKQDILAMEARL-LTSLEFSLC------RPTAVHFLER-GTRSPT--------IFSRK-------------------MLQKHGFLTQ-YLLEL----------ALVDSQ-ML----------RFPPSLQVAAATMV------------------SSRLLG----------------------------SLVRVPRHDIAGERSAM-IYRCALEM---CRLLEEVEL---SS--HQAVRKKF
>m.28300 g.28300  ORF g.28300 m.28300 type:complete len:334 (-) comp28864_c0_seq1:86-1087(-) Sym_minP
KAPEGLKATGG-------REERASAVDWMVEVQVA-YKLRTETLFLAVSLLDSFLRL--------NEVSQRELKLAVVCSLFVAGKFEEIDP---PNVKDFVQL-----------------------------------TYEV--CSKQDILTMEATL-LTSLEFSLC------RPTAAHFLDR-YQQKTV---------TCRK-------------------MMQKHGFLMQ-YLLEL----------ALVDSQ-MW----------RFPPSLQVAAAAVV------------------SSRLLGP-K---SIS---R---PF---------------RDDDASAERSAM-LTSCALEL---CRLLEEIEW---SC--HQAVRKKF
>pmin_comp20030_c0_seq1:87-1088(-) Sym_pseu
KAPEGLKATGG-------REERASAVDWMVEVQVA-YKLRTETLFLAVSLLDSFLRL--------NEVSQRELKLAVVCSLFVAGKFEEIDP---PNVKDFVQL-----------------------------------TYEV--CSKQDILTMEATL-LTSLEFSLC------RPTAAHFLDR-YQQKTV---------TCRK-------------------MMQKHGFLMQ-YLLEL----------ALVDSQ-MW----------RFPPSLQVAAAAVV------------------SSRLLGP-K---SIS---R---PF---------------RDDDASAERSAM-LTSCALEL---CRLLEEIEW---SC--HQAVRKKF
>s6_7043 Sym_B_Xiang
KAPEGLKATGG-------REERASAVDWMVEVQVA-YKLRTETLFLAVSLLDSFLRL--------NEVSQRELKLAVVCSLFVAGKFEEIDP---PNVKDFVQL-----------------------------------TYEV--CSKQDILTMEATL-LTSLEFSLC------RPTAAHFLDR-YQQKTV---------TCRK-------------------MMQKHGFLMQ-YLLEL----------ALVDSQ-MW----------RFPPSLQVAAAAVV------------------SSRLLGP-K---SIS---R---PFRTRGNPNFNCSLEKQRDDDASAERSAM-LTSCALEL---CRLLEEIEW---SC--HQAVRKKF
>m.36255 g.36255  ORF g.36255 m.36255 type:5prime_partial len:349 (-) comp28561_c0_seq1:101-1147(-) Sym_psyg
KAPDALKATGG-------REERGSAVDWMVEVQVA-YKLRTETLFLAVSLLDSFLRL--------NEVSQRELKLAVVCSLFIAGKFEEIDP---PNVKDFVQL-----------------------------------TYEV--CSKQDILTMEATL-LTSLEFSLC------RPTAAHFLDR-YQQKTV---------ECRK-------------------MMQKHGFLMQ-YLLEL----------ALVDSQ-MW----------RFPPSLQVAAAAVV------------------SSRLLGP-K---SIS---R---PF---------------RDDDTSAERSAM-LTSCALEM---CRLLEEIEW---SC--HQAVRKKF
>m.35670 g.35670  ORF g.35670 m.35670 type:5prime_partial len:341 (-) comp22829_c0_seq1:71-1093(-) Sym_aen
KAPDALKATG--------REERGCAVDWMVEVQVA-YKLRTETLFLAVSLLDSFLRL--------NEASQRELKLAVVCSLFVASKFEEIDP---PNVKDFVQL-----------------------------------TYEV--CSKQDILTMEATL-LTSLEFSLC------RPTAAHFLDR-YQQKTV---------TCRK-------------------MMQKHGFLMQ-YLLEL----------ALVDSQ-MW----------RFPPSLQVAAAAVV------------------SSRLLGP-----SVS---R---PF---------------RDDDASAERSAM-LTSCALEM---CRLLEEIEW---SC--HQAVRKKF
>C1MI_TR17217_c0_g1_i1_m.23333 Sym_C_MI_Levin
VEAGYMANQDD-----LIPSYRTKIVNWMGEVYMK-FRLLSETLILAVNILDRFLME--------RPVSRSRLQLLGATAMLVACKFEEIYL---PQIDDFVYL-----------------------------------CADA--YSRKDFLRMENII-LGTLNYNLA------VPTPLHFLRR-FSKAAF---------SDR-----------------------KVHTLSK-YITEL----------SLSSYE-LL----------RFLPSQVAAAAVLV------------------ARNMSG-------IT---P---LWNS--------TL----RHYTQYKESD--IMECAEML-------------------NEMIRQVH
>XP_001743335 cyclin A [Monosiga brevicollis MX1]
-----MRKQRD-----INHTMRSILIDWLIEVTEE-YKLTLQTFFVTVGYVDRFLSE--------MAVQRSKLQLVGVTCMLLACKYEEIYP---PTIDDFVYI-----------------------------------TDKT--YSRPQVMKMEHVI-LKVLRFDMG------SCTPLTFLYY-FLNAIP--------------------------------HHDDTKWLAQ-YLCEL----------SAYDGRRSL----------GQRPSTTAAAAIVI------------------ALHTFEL-----------H---PLPP--------AL----VSVIRQGPEE--LQAAVNTL---HEIFSVYPNLQ-----HEAIKEKY
>CAMPEP_0196967952 /NCGR_PEP_ID=MMETSP1377-20130617 S_D1A
PRKGYMQHQPN-----ISHPLRVALIDWLVDVVEV-YRFRIHTLYAAVNYLDRFLSK--------IAIERKVLQLTGVTCLMLAAKYEEINP---PSVEEFAYI-----------------------------------TDST--YTRDSILKMECAI-LDVLKFELR------VDSPLNYTEY-LLLAAE--------------------------------ACDSARELCA-YLIML----------TTVDAELYL----------AADPELIAAASVVL----------------------------------------------------AL---------------------------------------------NSLHES
>EPY27888.1 cyclin A [Strigomonas culicis]
AERTYMEYQPE-----VTDKMRKILVDWLGDVIGE-FKHHPETYFLAIDIIDRFLCK--------KHIPRSKLQLVGITAVLIAAKHEEVWP---PTVNDCVVV-----------------------------------TANT--YTNSDVIDMEREI-ATTLHFQFT------VPTIYPLACR-FMDIAF--------------------------------LPSVSRDAVS-LFLES----------SAHCYP-LL----------HYLPSRIAAAAFVLGNILIFV-----------ANNRVEGGI---SLK---Q---FWNY--------DM---TLTSRGITVDE--LRPIIVEL---LQFTQKLCSS--SSK-LQAVRRKY
>EPY42908.1 cyclin A [Angomonas deanei]
SSRMYMDQQPE-----ITDRMRKILVDWLADVITE-YKLHPETYFLAIDIIDRYLCS--------HRIPRSQLQLVGITSILIAAKHEEVWP---PTVNDCVVV-----------------------------------TANT--YHTRDVIDMEREI-ATSLRFKFT------VPTIYPLACR-FIEIAA--------------------------------PPAVVKDAIF-LLLES----------AVHCYP-LL----------RYLPSRIAATAFVLGSILFFFN----------SNQYSGSSI---SIS---Q---FWTN--------EL---VSATRGLTADE--IKPILDEL---LIFSQKMCSS--ASK-LQAIRRKY
>AAB60342.1 cyclin F [Homo sapiens]
SKQQVFSVQKG-----LNDTMRYILIDWLVEVATM-KDFTSLCLHLTVECVDRYLRR--------RLVPRYRLQLLGIACMVICTRFISKEI---LTIREAVWL-----------------------------------TDNT--YKYEDLVRMMGEI-VSALEGKIR------VPTVVDYKEV-LLTLVP--------------------------------VELRTQHLCS-FLCEL----------SLLHTS-LS----------AYAPARLAAAALLL------------------ARLTHGQTQ-------------PWTT--------QL----WDLTGFSYED--LIPCVLSL-HKKCFHDDAPKDYRQVS-LTAVKQRF
>Nve-gi156365799| ref|XP_001626830.1| NEMVEDRAFT_v1g124800 hypothetical protein [ Nematostella vectensis ] Gene ID: 5506097 NEMVEDRAFT_v1g124800
NSHKLFGFQTE-----LNNTMRYILVDWLVEVALM-KDFSSQIVHIAVHCVDQYLMK--------RKVQRSELQLLGITCILIAARFQGKDI---VTIREASWL-----------------------------------TDDT--YSYEEVVRMMGEV-MSCLR-------------------------------------------------------------------------------------------------------------------------------------------------------------------------------------------------------------------------------
>PFX25520.1 Cyclin-F [Stylophora pistillata]
NSHKLFNFQTE-----LNSTMRYILVDWLVEVAVM-KDFPSQIVHIAVSCVDKYLMP--------CKVQRSELQLLGITCMLIAARFQGTDI---VTIREAAWL-----------------------------------TDGT--YKYEEVVRMMGEV-MSSIKGQVR------VLTIPDFLQL-FCSLAA--------------------------------VSQKTECIAR-YVADL----------SILHTE-CG----------RFSPAVMAASSVLL------------------ANAIQQIAT-------------PWAP--------HM----HEITGLSPAD--LLDCTIHL-HQQCLVDDCPTDHRNVK-LKAIKQRY
>AAH35498.1 Cyclin E1 [Homo sapiens]
RDQHFLEQHPL-----LQPKMRAILLDWLMEVCEV-YKLHRETFYLAQDFFDRYMAT-------QENVVKTLLQLIGISSLFIAAKLEEIYP---PKLHQFAYV-----------------------------------TDGA--CSGDEILTMELMI-MKALKWRLS------PLTIVSWLNV-YMQVAY---------L-----------NDLHEVLLPQYPQQIFIQIAE--LLDL----------CVLDVD-CL----------EFPYGILAASALYH----------------------------------------FSSS--------EL---MQKVSGYQWCD--IENCVKWMVPFAMVIRETGSSK-LKH-FRGVADED
>Nve-gi156363375| ref|XP_001626020.1| NEMVEDRAFT_v1g128041 hypothetical protein [ Nematostella vectensis ] Gene ID: 5505144 NEMVEDRAFT_v1g128041
KDHLYLRQHPH-----LQPRMRAILLDWLIEVCEV-YRLHRETYFLAVDFVDRYLSV-------KKDIPKQRLQLVGTTALFIAAKLEEIYP---PKLSEFAYV-----------------------------------TDGA--CKEDEILQQELLM-LQDLNWKLC------PITSNTWLNI-YMQLHW---------LSRNSCEALKDHSNFNF-VIPRYSQPEFIKVSQ--LLDI----------CSLDIE-SL----------QFSYSVLAAAAMYH----------------------------------------VIPV--------SI----EEITCHKRED--LSPCIQWMGPFAATMRDQEPPC-IRM-FDQIKPED
>PFX20322.1 G1/S-specific cyclin-E [Stylophora pistillata]
RDPLYFRKHKF-----IQPRMRAILLEWLTEVCEV-YRLHRETYYLAVDFVDRYLSV-------KHDIAKQRLQLVGTTALFIAAKMEEIYP---PKISEFAYV-----------------------------------TDGA--CTENEILDEELLM-LKGLCWNLT------PITVNSWLNI-YSQLSS---------LTSKNIKT----SNFN---IPSYSQPRFVQVAQ--LLDL----------CTLDVG-SL----------QFSYSILVASALYH----------------------------------------MLPV--------DV----EEVTGHSPEE--LHPCIHWMTSFAHVIMEKGVAT-TKS-FEQVQRED
>AAH23620.1 Cyclin D1 [Homo sapiens]
PSVSYFKCVQKE----VLPSMRKIVATWMLEVCEE-QKCEEEVFPLAMNYLDRFLSL--------EPVKKSRLQLLGATCMFVASKMKETIP---LTAEKLCIY-----------------------------------TDNS--IRPEELLQMELLL-VNKLKWNLA------AMTPHDFIEH-FLSKMP---------EAEE-------------------NKQIIRKHAQ-TFVAL----------CATDVK-FI----------SNPPSMVAAGSVVA------------------AVQGLNLRS---PNN-------FLSYY-------RLTRFLSRVIKCDPDC--LRACQEQI---EALLESSLR---QAQ-QNMDPKA-
>CAMPEP_0192418040 /NCGR_PEP_ID=Symbiodinium-sp-C15-20130923 Sym_C15
PSCRYFNIVQKE----IEPHMRRMVTSWMLEVCEE-QMCEEEVFPLAVNYLDRFLSV--------VPTRKCQLQLLGAVCMFIASKLKETSP---LPAEKLCIY-----------------------------------TDNS--ITCQELLDWEILV-LGKLKWDLS------AVTPYDFLEQ-IFSRLS---------LPNV-------------------S--VIRKHAA-TFIAL----------CCTDEK-FL----------MYPPSMLAAASVCA------------------AFTGLATEE---QKS-------VWTRP-------MLFSFLQGLTNIEPEY--LQSCQELM---EEVLHFNVT---EPP-TSKVEN--
>XP_022808428.1 G1/S-specific cyclin-D2-like [Stylophora pistillata]
PSCRYFNIVQKE----IEPHMRRMVTKWMLEVCEE-QMCEEEVFPLAVNYLDRFLSV--------VPTRKCQLQLLGAVCMFIASKLKETSP---LSAEKLCIY-----------------------------------TDNS--ITCQELLDWEILV-LGKLKWDLS------AVTPYDFLEQ-IFSRLS---------LPNE-------------------S--VIRKHAA-TFIAL----------CCTDEK-FL----------MYPPSTLAASSICA------------------AVAGLTTTE---QKS-------EWTRG-------ELESFLQGLTNIEPEY--LQSCQRLM---EEVLHFNVT---ETP-LDKIENGS
>Nve-gi156350442| ref|XP_001622285.1| NEMVEDRAFT_v1g237657 hypothetical protein [ Nematostella vectensis ] Gene ID: 5500914 NEMVEDRAFT_v1g237657
PSCNYFKIVQTE----VEPHMRKLVATWMLEVCEE-ERCEEEVFALSMNYLDRILSL--------LPVKKFQLQLLGAVCMFIASKMKETSP---LTAEKLCIY-----------------------------------TDNS--ITTEELLDWELLV-LGKLKWDVS------AVTPHDFLDQ-IFSRLP---------LDRS-------------------TLDVLRKHAS-TFIAL----------CCTDDK-FL----------LYTPSMLAAASVCA------------------AFTGLGISS---HVS---S--RSWTAT-------HLASLLHAITNIEPEC--LRSCQDLM---EEVLHL------------------
>AAH43175.1 Cyclin J [Homo sapiens]
KLPSYKGQSPQL-------SLRRYFADLIAIVSNR-FTLCPSARHLAVYLLDLFMDR--------YDISIQQLHLVALSCLLLASKFEEKEDS-VPKLEQLNSLGCMT------------------------------NMNLV--LTKQNLLHMELLL-LETFQWNLC------LPTAAHFIEY-YLSEAV---------HETDL------HDGWPMICLEK-TKLYMAKYAD-YFLEV----------SLQ----------------------VAAACVAS------------------SRIILR-------LS---P---TWPT--------RL----HRLTAYSWDF--LVQCIERL------LIAHDNDV-----KEANKQRG
>Nve-gi156407073| ref|XP_001641369.1| NEMVEDRAFT_v1g81761 hypothetical protein [ Nematostella vectensis ] Gene ID: 5521580 NEMVEDRAFT_v1g81761
RIPNFMAASPQL-------KIRRYLVDWLAVIGEK-LGSSHGVVHLAIYYMDFFMDK--------FIIQESQLHLLALTALLLAAKFDENENQ-IPDISTLNKF-----------------------------------VNNT--YQHAEYHQMELLL-LEFFNWNID------LPTPVQFLEY-YLAKAT---------IDY--------KESEMTIDYKK-TSTYLRKYVY-YFLEI----------SFQDHT-FL----------SFSPSLITSSCIAA------------------SRICLNLI----------P---SWTN--------EL----SKVTNYDWDK--IAHCTEIM---------------------------
>PFX17820.1 Cyclin-J [Stylophora pistillata]
RLPPYTSSSPQL-------KLRRFLVDWLAVFSEK-IKSSHGVLHLAVYYMDIFMDK--------FDIDERKLYLVALSCLLLAAKFEENEDK-IPTISTLNAY-----------------------------------VHNL--FSAPEFHPMELIL-LNFFSWNLD------LPTPVHFMEY-YLIHAI---------SATDC------QSGRSIEDNTK-PMAYARKYVH-YFLEI----------ALQDHS-FL----------AFPPSVITSAAVAA------------------SRLRLHLC----------P---SWTP--------LL----IKVTSYTWEQ--IAPCVHIM------LRAHDADE-----KAMSQQKA
>CAMPEP_0196951960 /NCGR_PEP_ID=MMETSP1377-20130617 S_D1A
LTPDFLATTQRDGKGGVSQEGRRDLMIWLREFNLF-FGLSPMTYAVASALVDRMLEE--------TRVKPEHADLVGVACLLIAAKQNESEDL-RPTLRELSRN-----------------------------------CDGA--FSESDIKRMEGLV-LKRLGGLGTPSSSEQLVYPLEYLDE-MIHFAMIVG------VPA--------------------SLIATASFDA-LTTNV------VLS-CSFHYE-LM----------SFRPSTLALTIFEL---------------------------------------------------------------------------------------------------------
>P42751|CCD11_ARATH Cyclin-D1-1 OS=Arabidopsis thaliana GN=CYCD1-1 PE=1 SV=3
PGHDYLSRFQTRS---LDASAREDSVAWILKVQAY-YNFQPLTAYLAVNYMDRFLYARR-----LPETSGWPMQLLAVACLSLAAKMEEILV---PSLFDFQVA----------------------------------GVKYL--FEAKTIKRMELLV-LSVLDWRLR------SVTPFDFISF-FAYKID------------------P-------------SGTFLGFFIS-HATEI------ILS-NIKEAS-FL----------EYWPSSIAAAAILCV-----------------ANELPSLSSVVNPHES--P--ETWCD--------GL----------SKEK--IVRCYRLM---KAMAIENNRLN-----TPKVIAKL
>AAC41977.1 cyclin G1 [Homo sapiens]
CGLRLIESAHDNG-LRMTARLRDFEVKDLLSLTQF-FGFDTETFSLAVNLLDRFLSK--------MKVQPKHLGCVGLSCFYLAVKSIEEERN-VPLATDLIRI-----------------------------------SQYR--FTVSDLMRMEKIV-LEKVCWKVK------ATTAFQFLQL-YYSLLQ---------ENL------PL------------ERRNSINFER-LEAQL---------KACHCRI-IF---------SKAKPSVLALSIIALE-I--------------QAQKCV-----------------------------EL------------TE--GIECLQKH---------------SK--IN------
>BAA08849.1 cyclin I [Homo sapiens]
-----MPSNQN-----VSPSQRDEVIQWLAKLKYQ-FNLYPETFALASSLLDRFLAT--------VKAHPKYLSCIAISCFFLAAKTVEEDER-IPVLKVLARD-----------------------------------SFCG--CSSSEILRMERII-LDKLNWDLH------TATPLDFLHI-FHAIAV---------STR------P----QLLFSLPK--LSPSQHLAV-LTKQLLH--------CMACNQ-LL----------QFRGSMLALAMVSLE-----------------MEKLIP----------------DWLSLTI-----EL----LQKAQMDSSQ--LIHCRELV---AHHLSTLQSSL-------PLNSVY
>CAMPEP_0192409796 /NCGR_PEP_ID=Symbiodinium-sp-C15-20130923 Sym_C15
PLTCLVGNEDSD---GISLSQRDNITTFMLNLSRR-CGFHSETYSLSVNLLDRFLSV--------VKANPKYLPCMSICCLFLAIKMSEEDED-VPTAADFVKV-----------------------------------SGLR--FSSSDLLRMERII-LDKLNWNLN------ATTPLYFLQV-FHALGV---------AKGFLDHC-P-------------VNQHLQHITS-LMEGL---------LCHHKFM-FF------------KPSTLALALLSHE-----------------LVYVSN----------------NWFMATH-----YL----QHEGKVSDAE--LWACSKLV---------------NEH-LNSVIQKH
>PFX28556.1 Cyclin-I [Stylophora pistillata]
-----AGNEDSD---GISLSNRDDSTVFILNLSRH-CGFHSETFSLSVNLLDRFLSV--------VKANPKYLPCISICCLFLAVKMCEEDED-VPTAADLVKV-----------------------------------SGLN--FSSSDLLRMERII-LDKLKWNLN------ASTPLYFLQV-FHALCV---------SKGFLDHF-P-------------VNHHLQHITT-ILEDL---------LCFHKFM-FF------------KPSTLALALLSCE-----------------LMYVSS----------------NWLLATH-----FL----QEQAKIPDAE--LWQCCK-----------------------------
>CAMPEP_0199594322 /NCGR_PEP_ID=Symbiodinium-sp-C1-20140214 Sym_C1t
PSPHFIETTQQPH-NGMLTSWRKSLTDWIIEFMVA-LEYTTETYSLAINFMDRFFSK--------VTVDQDCMQTLAIACCLTASKVQGERPIAMATIRDMFGA---------------------------S-------------ISIKHLKSVEVQV-CSTLTFMLS------SHVSQAFVDF-FCTMIP---------KS---------------------LRHDIRQKAL-LAADL----------AMTDYG-SL----------QFRPSVLGVACILC------------------AFKVIGTSS---------Q---AFLN--------TL---TAAKLGIRAAD--ARAC-------------------------------
>CAMPEP_0181404062 /NCGR_PEP_ID=MMETSP1110-20121109|4045_1 /TAXON_ID=174948 /ORGANISM="Symbiodinium sp., Strain CCMP421" /LENGTH=906 /DNA_ID=CAMNT_0023526397 /DNA_START=1 /DNA_END=2715 /DNA_ORIENTATION=+
--------------LLIDPSQRATLVDFMVGLSAH-ISLRDNTVHLAVAVLDNYFMLP------DKPSDLAELKVVAATCLKVCDVFAEQSKEYYKQENSVEYC-------------------------EAA-------QGQN--IQPSQILTCEKEF-LPKVDFKLQ------KPTVHWFLQC-YLVYAR---------FN---------------------AKDLVGRTSS-FIADL----------ILLDFD-LI----------DFMPSLKAQCALLLA---------------------------------------------------VF----------------------------------------------LVQEE
>CAMPEP_0192513474 /NCGR_PEP_ID=Symbiodinium-sp-CCMP2430-20130923|26112_1 /TAXON_ID=631057 /ORGANISM="Symbiodinium-sp-CCMP2430" /LENGTH=885 /DNA_ID=CAMNT_0036710925 /DNA_START=1 /DNA_END=2655 /DNA_ORIENTATION=+
--------------LLIDPSQRATLVDFMVGLSSH-ISLRDNTVHLAVAVLDNYFTLP------DKPSDVAELKVVAATCLKVCDVFAEQSKEYYKQENSVEYC-------------------------EAA-------HGQN--IQPSQILTCEKEF-LPKVDFKL----------------------------------------------------------------------------------------------------------------------------------------------------------------------------------------------------------------------------
>CAMPEP_0192578614 /NCGR_PEP_ID=Symbiodinium-sp-Mp-20130822|9016_1 /TAXON_ID=230996 /ORGANISM="Symbiodinium-sp-Mp" /LENGTH=882 /DNA_ID=CAMNT_0036785045 /DNA_START=1 /DNA_END=2647 /DNA_ORIENTATION=-
RLVRVAAGELS-----IDEASRAVLIDMMIGISTA-LQLRDNTIHLATGVLDGFLVGQ------HKPPPMQELKVIAATCLKVCDVFSEQSKEYYKQENSVEYS-------------------------EAA-------TGQH--IIPKQMLTCEKEF-LPKVNFKL----------------------------------------------------------------------------------------------------------------------------------------------------------------------------------------------------------------------------
>m.16485 g.16485  ORF g.16485 m.16485 type:complete len:847 (-) comp10884_c0_seq1:77-2617(-)
RNLFATWSLPPG----FDANSRAVQVDFIIGLASA-MNLRDGTAHLACAVFDKYLSLQ------DKAVSADQIKVVAATCLKVSDVFGEQSKEYYKQENSVEYA-------------------------EAA-------AGKS--ITPLQMLSCEKEI-LPKLGFKLH------HPTIRWFLQC-YVAYAR---------LS---------------------MRDAVGKTAS-FIADL----------MLLDFE-LL----------LYAPSMKAQCAVLMA---------------------------------------------------AF----------------------------------------------LVQQE
>CAMPEP_0196911362 /NCGR_PEP_ID=MMETSP1377-20130617 S_D1A
--------------------WRRQMIEWCYRIAET-CKFAKETVEISVSLLDRYVAT--N---PMIMLDSSCYQLSCMACLYTACKTNEPTC---LSPQQMEKI-----------------------------------SGCR--FDNQALQIAEVTI-LKALDWRVN------PPTAIAFARN-LLDSQN---------LSRDFG-------------LRQ--KQKLAVLDA-VEIQIEQ--------ATADEL-FL----------PIRASGIALAAVLNA-----------------VRTHLPPSR-------------LWKLET------AL----SQALGYEL---------------------------------------
>CAMPEP_0181440784 /NCGR_PEP_ID=MMETSP1110-20121109|23153_1 /TAXON_ID=174948 /ORGANISM="Symbiodinium sp., Strain CCMP421" /LENGTH=546 /DNA_ID=CAMNT_0023564613 /DNA_START=1 /DNA_END=1641 /DNA_ORIENTATION=-
----------------LPQADRQETLTWMAQAFEV-MSFPDTLLFDTALLLDRYYASLP-----KEDCNTAESQRRLLAAVCVALKTGSNAEPQLPLRQVVAHL-----------------------------------GHDE--VPFDDVIAAELII-LRKLRFDVG------TPTSRDFLEA-LGARLS---------NFQ--------------------APDRAQHLAD-FLLQL----------SLADAG-LH---------YRYPHSMLAAAALLL------------------ALSVTCAPA--AAQT-------AVLE--------DL---ELHFPEAADQHATLANCGRDL---QSLWLMIFANQ-ENMYLNHIRLKF
>kb8_rep_c340_m.911
----------------LPQADRQETLTWMAQAFEV-MSFPDTLLFDTALLLDRYYASLP-----KEDCNTAESQRRLLAAVCVALKTGSNAEPQLPLRQVVAHL-----------------------------------GHDE--VPFDDVIAAELII-LRKLRFDVG------TPTSRDFLEA-LGARLS---------NFQ--------------------APDRAQHLAD-FLLQL----------SLADAG-LH---------YRYPHSMLAAAALLL------------------ALSVTCAPA--AAQT-------AVLE--------DL---ELHFPEAADQHATLANCGRDL---QSLWLMIFANQ-ENMYLNHIRLKF
>CAMPEP_0192537548 /NCGR_PEP_ID=Symbiodinium-sp-CCMP2430-20130923|71135_1 /TAXON_ID=631057 /ORGANISM="Symbiodinium-sp-CCMP2430" /LENGTH=529 /DNA_ID=CAMNT_0036738403 /DNA_START=70 /DNA_END=1660 /DNA_ORIENTATION=+
----------------LPQADRQETLTWMAQAFEV-MSFPDTLLFDTAMLLDRYYASLP-----KEDFNTAESQRRLLAAVCVALKTGSNVEPQLPLRQVVAHL-----------------------------------GHDE--VPFDDVIAAELII-LRKLRFDVG------TPTSRDFLEA-LGARLS---------SFQ--------------------APDRAEHLAD-FLLQL----------SLADAG-LH---------YRYPHSMLAAAALLL------------------ALSVTCAPA--AAQT-------AILE--------DL---ELHFPEAADQHTTLANCGRDL---QSLWLMTFANQ-ENMYLNHIRLKF
>CAMPEP_0196963390 /NCGR_PEP_ID=MMETSP1377-20130617|101804_1 /TAXON_ID=462645 ORGANISM="Symbiodinium sp., Strain D1a" /NCGR_SAMPLE_ID=MMETSP1377 /ASSEMBLY_ACC=CAM_ASM_000874 /LENGTH=547 /DNA_ID=CAMNT_0042372909 /DNA_START=1 /DNA_END=1645 /DNA_ORIENTATION=+
----------------LPQADRQETLTWMAQAFEV-MSFPDTLLFDTAMLLDRYYASLP-----KEDFNTAESQRRLLAAVCVALKTGSNVEPQLPLRQVVAHL-----------------------------------GHDE--VPFDDVIAAELII-LRKLRFDVG------TPTSKDFLEA-LGARLS---------SFQ--------------------APDRAEHLAD-FLLQL----------SLADAG-LH---------YRYPHSMLAAAALLL------------------ALSVTCAPA--AAQT-------AILE--------DL---ELHFPEAADQHTTLANCGRDL---QSLWLMTFANQ-ENMYLNHIRLKF
>CAMPEP_0192446972 /NCGR_PEP_ID=Symbiodinium-sp-C15-20130923|51227_1 /TAXON_ID=226949 /ORGANISM="Symbiodinium-sp-C15" /LENGTH=429 /DNA_ID=CAMNT_0036625961 /DNA_START=49 /DNA_END=1338 /DNA_ORIENTATION=+
----------------LPRADRQETLTWMAQAFDV-MNFPQTLFFDTALLLDRYYARLP-----KEDFSTAESQRRILAAVCVAIKTGSNAETQLPLRQVVTHL-----------------------------------GHDE--VPFDEVIAAELCI-LRKLRFDVG------TPTPRDFLEA-LGARLK---------ELQ--------------------VAPENMSLAD-YLLQL----------SLADAV-FH---------YRYPHAVLAAAALLL------------------ALSSTGAGA--APHS-------VVLE--------DL----ALYVEEADQSGMLAQCRREL---HALWVTA-CQE-QNLYVHHLRLKF
>SymbC1.scaffold284.8 SymbC1.scaffold284:226521-229963(-)
--------------------DRQETLTWMAQAFDV-MNFPQTLFFDTALLLDRYYARLP-----KEDLSTAESQRRILAAVCVAIKTGSNAETQLPLRQVVTHL-----------------------------------GHDE--VPFDEVIAAELCI-LRKLRFDVG------TPTPRDFLEA-LGARLK---------ELQ--------------------VAPENMSLAD-YLLQL----------SLADAV-FH---------YRYPHAVLAAAALLL------------------ALSSTGAGA--APHT-------VVLE--------DL----ALYVEEADQSGMLAQCRREL---HALWVTA-CQE-QNLYVHHLRLKF
>s275_g19.t2
----------------LPRADRQETLTWMAQAFDV-MNFPQTLFFDTALLLDRYYARLP-----KEDLNTAESQRRILAAVCVAIKTGSNAETQLPLRQVVTHL-----------------------------------GHDE--VPFDEVIAAELCI-LRKLRFDVG------TPTPRDFLEA-LGARLK---------ELQ--------------------VPPENVSLAD-YLLQL----------SLADAV-FH---------YRYPHAVLAAAALLL------------------ALSCTGASA--AAHT-------VVLE--------DL----ALYVEDADQSGMLAQCRREL---HALWVTA-CQE-QNLYVHHLRLKF
>m.14976 g.14976  ORF g.14976 m.14976 type:5prime_partial len:467 (-) comp15146_c0_seq1:221-1621(-)
----------------LPRADRQETLTWMAQAFDV-MNFPQALFFDTALLLDRYYACLP-----KEDLCTAESQRRLLAAVCVAVKTGSNAETQLPLRQVVTHL-----------------------------------GHDE--VHFDDVIAAELCI-LRKLRFDVG------TPTPRDFLEA-LGARLK---------DLQ--------------------VPPENLSLAD-YLLQL----------SLADPI-FH---------YRYPHAVLSAAALLL------------------AFSSTGASS--AAHT-------VVLE--------DL----ALYIDEADQSGMLAQCRREL---HSLWVLAFSQE-QNLYVHHLRLKF
>m.67797 g.67797  ORF g.67797 m.67797 type:5prime_partial len:466 (-) comp50589_c0_seq1:230-1627(-)
----------------LPRADRQETLTWMAQAFDV-MNFPQALFFDTALLLDRHYACLP-----KEDLCTAESQRRLLAAVCVAIKTGSNAETQLPLRQVVTHL-----------------------------------GHDE--VHFDDVIAAELCI-LRKLRFDVG------TPTPRDFLEA-LGARLK---------DLQ--------------------VPPENLSLAD-YLLQL----------SLADAI-FH---------YRYPHAVLSAAALLL------------------AFSSTGASS--AAHT-------VVLE--------DL----ALYVDEADQSGMLAQCRREL---HSLWVLAFSQE-QNLYVHHLRLKF
>s6_33444|m.70976 s6_33444|g.70976  ORF s6_33444|g.70976 s6_33444|m.70976 type:5prime_partial len:470 (+) s6_33444:3-1412(+)
----------------LPRADRQETLTWMAQAFDV-MNFPQALFFDTALLLDRHYACLP-----KEDLCTAESQRRLLAAVCVAIKTGSNAETQLPLRQVVTHL-----------------------------------GHDE--VHFDDVIAAELCI-LRKLRFDVG------TPTPRDFLEA-LGARLK---------DLQ--------------------VPPENLSLAD-YLLQL----------SLADAI-FH---------YRYPHAVLSAAALLL------------------AFSSTGASS--AAHT-------VVLE--------DL----ALYVDEADQSGMLAQCRREL---HSLWVLAFSQE-QNLYVHHLRLKF
>pmin_comp24903_c0_seq1:231-1628(-)
----------------LPRADRQETLTWMAQAFDV-MNFPQALFFDTALLLDRYYACLP-----KEDLCTAESQRRLLAAVCVAIKTGSNAETQLPLRQVVTHL-----------------------------------GHDE--VHFDDVIAAELCI-LRKLRFDVG------TPTPRDFLEA-LGARLK---------DLQ--------------------VPPENLSLAD-YLLQL----------SLADAI-FH---------YRYPHAVLSAAALLL------------------AFSSTGASS--AAHT-------VVLE--------DL----ALYVDEADQSGMLAQCRREL---HSLWVLAFSQE-QNLYVHHLRLKF
>m.21736 g.21736  ORF g.21736 m.21736 type:5prime_partial len:465 (-) comp14263_c0_seq1:227-1621(-)
----------------LPRADRQETLTWMAQAFDV-MNFPQALFFDTALLLDRYYACLP-----KEDLCTAESQRRLLAAVCVAVKTGSSAETQLPLRQVVTHL-----------------------------------GHDE--VHFDDVIAAELCI-LRKLRFDVG------TPTPRDFLEA-LGVRLK---------DLQ--------------------VPPENLSLAD-YLLQL----------SLADAI-FH---------YRYPHAVLSAAALLL------------------AFSSTGASS--AAHT-------VVLE--------DL----AVCVDEADQSGMLAQCRREL---HSLWVLAFSQE-QNLYVHHLRLKF
>OLQ08306.1 Cyclin-A2-1 [Symbiodinium microadriaticum]
PYSEDIHAC-------IGSGDRQQSVLWLAQVCSI-HQLDDSVLFVCVMLLDRYCATS------EDHMELGRAHRTVLAIFSIALKVLGVAAGGGNQHEHLRFIAEGL-------------------------------GENK--FSKQDIIRAELEV-LQALGFDVA------AHSPLDFLES-FLFSVE---------RPRLS------------------GTSALACMAT-FLLQL----------SLGDAN-LL---------HRYPYAALAAGAVYVG---------------------------------------LWCT--------QA---SSERCQLLLQDVPGRPCLR-----------------------------
>CAMPEP_0192405754 /NCGR_PEP_ID=Symbiodinium-sp-C15-20130923|3097_1 /TAXON_ID=226949 /ORGANISM="Symbiodinium-sp-C15" /LENGTH=597 /DNA_ID=CAMNT_0036569081 /DNA_START=46 /DNA_END=1839 /DNA_ORIENTATION=+
---------------GLDSARRLDALEWLVQAFDT-LDLADEQLFSAIGLLDRYAAASN-----APIAAGPGAFALVLAAMLIALKVSGFKKDLEQARKLVVEV-----------------------------------SGSS--RPWSAVRKAELNI-LRRLGFRAC------TPTAYHLLDRLLSDTLN---------APG-DR---SAVGSEDMEWDNE-SKMRCSSLAC-FLLEL---------CVIYDPE-AL--------YSSGRPPLLSVVSALLL---------------------------------------------------SL----------------LAHG-------------------------------
>CAMPEP_0199557676 /NCGR_PEP_ID=Symbiodinium-sp-C1-20140214|2238_1 /ASSEMBLY_ACC=CAM_ASM_001145 /TAXON_ID=226962 /ORGANISM="Symbiodinium sp., Strain C1" /LENGTH=631 /DNA_ID=CAMNT_0045396943 /DNA_START=1 /DNA_END=1893 /DNA_ORIENTATION=+
---------------GLDSARRLDALEWLVQAFDT-LDLADEQLFSAIGLLDRYAAASN-----TPIAAGPGAFALVLAAMLIALKVSGFKKDLEQARKLVVEV-----------------------------------SGSS--RPWSAVRKAELNI-LRRLGFRAC------TPTAYHLLDRLLSDTLN---------APS-DR---SAVGSEDMEWDNE-SKMRCSSLAC-FLLEL---------CVIYDPE-AL--------YSSGRPPLLSVVSALLL---------------------------------------------------SL----------------LAHG-------------------------------
>s912_g28.t1
--HQALS--H-----GLDSARRLDALEWLVQAFDT-LDLADEQLFSAIGLLDRYAAASN-----TPIAAGPGAFALVLAAMLIALKVSGFKKDLEQARKLVVEV-----------------------------------SGSS--RPWSAVRKAELNI-LRRLGFRAC------TPTAYHLLDRLLSDTLN---------APKTDR---SALGSEDMEWDNE-SKTRCSSLAC-FLLEL---------CVIYDPE-AL--------YSSGRPPLLSVVSALLL---------------------------------------------------SL----------------LAHGA------------------------------
>m.3624 g.3624  ORF g.3624 m.3624 type:complete len:466 (-) comp4290_c0_seq1:281-1678(-)
PSANCILTK-------IGAAERALAVDWLLEACKA-MSFPEGVAFAAVSLFDRYLNT-L-----EVAVPTEQMQVLMLSATSIALKFQGMSQVPVSLRELLAHL-----------------------------------GQHR--VPVNCILQKEKEV-LEALDFKVS------TPTVLDILAT-LVWRCR---------APSKEATC-GCCGACC-------LLSEWQRAAE-FFLHL----------ALRKAD-LL---------YEYPHMILAASAAYL----------------------------------------AWYH--V----G------------------MRPCQ------------------------------
>pmin_comp28709_c0_seq1:262-1650(-)
PSANCILTK-------LGAVERALAVDWLLEACKA-MSFPEGVAFAAVSLFDRYLNT-L-----EIAVPTEQMQVLMLSATSIALKFHGMSQVPVSLRELLAHL-----------------------------------GQHR--VPVNCILQKEKEV-LEALDFKVS------TPTVLDILAT-LVWRCR---------APAKEATC-GCCGACC-------FLSEWQRAAE-FFLHL----------ALRKAD-LL---------YEYPHMILAASAAYL----------------------------------------AWYH--V----G------------------MRPCQ------------------------------
>symbB.v1.2.024265.t1|scaffold2283.1|size83463|4
PSANCILTK-------LGAVERALAVDWLLEACKA-MSFPEGVAFAAVSLFDRYLNT-L-----EIAVPTEQMQVLMLSATSIALKFHGMSQVPVSLRELLAHL-----------------------------------GQHR--VPVNCILQKEKEV-LEALDFKVS------TPTVLDILAT-LVWRCR---------APAKEATC-GCCGACC-------FLSEWQRAAE-FFLHL----------ALRKAD-LL---------YEYPHMILAASAAYL----------------------------------------AWYH--V----G------------------MRPCQ------------------------------
>m.43072 g.43072  ORF g.43072 m.43072 type:complete len:461 (-) comp27736_c0_seq1:267-1649(-)
PSANCILAK-------IGAVERALAVDWLLEAFKA-MSFPEGVAFAAVSLFDRYLNT-L-----EVAVPTEQMQVLMLSATSIALKFHGMSQVPVSLRELLAHL-----------------------------------GQHR--VPVNSILQKEKEV-LEALDFKVS------TPTVLDILAT-LVWRCR---------APSKEATC-GCCGACC-------FLSEWQRAAE-FFLHL----------ALRKAD-LL---------YEYPHMILAASAAYL----------------------------------------AWYH--V----G------------------VRPCQ------------------------------
>C1MI_TR4281_c0_g1_i1_m.5830
GQLTKFH---------SARVPGITMPDFFKRIAKY-SHCSAECHIIALIYIDRHIRDR------QVAITFRNVHRLVIVAVMVAAKLRDDVY---YSNAYYASI-----------------------------------GG----ISNREMNELEVEL-LSSIKWETYVS----FEEYQAYYEA-LH--------------------------------------------------------------------------------------------------------------------------------------------------------------------------------------------------------
>CCW70582.1 unnamed protein product [Phytomonas sp. isolate Hart1]
SFQSVFH---------STHVPSITMWDYVRRIAKY-SGCTPECFIFSMILIDRYC-VAT-----GIPTTFRNIHRLSITAVLISAKLRDDVY---YSNAYYASI-----------------------------------GG----VSNRELNHLEMEL-LSTIKWSTWVE----PTHYDAFLQH-----------------------------------------------------------------------------------------------------------------------------------------------------------------------------------------------------------
>Q382C9|Q382C9_TRYB2 Cyclin 2 OS=Trypanosoma brucei brucei (strain 927/4 GUTat10.1) GN=Tb11.01.5660 PE=4 SV=1
LYQSAFH---------SSHVPAISVWNYMRRIGKY-SRCSPECFIICIIFIDRYVAAT------NCPITFRNIHRLLITSMLVSVKLRDDSF---YSNSYFAGI-----------------------------------GG----VSNEELNRLEIEF-LMTIDWRTWVE----PSDFNMYCEQ-LRSRCS---------AN-----------------------------------------------------------------------------------------------------------------------------------------------------------------------------------------
>XP_028882479.1 cyclin 6 [Trypanosoma theileri]
IHQTSFH---------SSRVPHISLRDYIGRIAKY-SGCSPECFVLMIIFIDRYVAAT------NCPITFRNIHRLTITAAAVSAKLTDDIY---YSNAYYASI-----------------------------------GG----ISNSELNRLELEF-LKTIDWYTWVD----PVDYCTYCEQ-LQSR------------------------------------------------------------------------------------------------------------------------------------------------------------------------------------------------------
>CAMPEP_0196927296 /NCGR_PEP_ID=MMETSP1377-20130617|34577_1 /TAXON_ID=462645 ORGANISM="Symbiodinium sp., Strain D1a" /NCGR_SAMPLE_ID=MMETSP1377 /ASSEMBLY_ACC=CAM_ASM_000874 /LENGTH=219 /DNA_ID=CAMNT_0042327373 /DNA_START=1 /DNA_END=658 /DNA_ORIENTATION=+
EKLKAFH---------SQRIPSINVADYLDRIVKY-SYASQECFIFALVYLDRLVTKNP-----NCYITPYNVHRLLITSVLLAAKSRDDWY---YSNAYYSTL-----------------------------------GG----VTNQELNKLEVTF-LQLIDFELFIS----PTTFELYKNE-LVSRTK---------PSS--------------------TKKIA------KASKT----------SPT---------------------------------------------------------------------------------------------------------------------------------------
>KRX04323.1 Cyclin-like protein [Pseudocohnilembus persalinus]
NFLTQFH---------GKSVPQITVKDYLIRIQKA-SHCSQECFILALIYIDRITERNK-----NFLINSFNIHRLLITSIMLAAKFFDDRY---YNNEYYSKI-----------------------------------GG----ISNQEINQLEREF-LHYINFRLYIS----PVLFFKYRQR-LLQASE---------LDM----------------------------------------------------------------------------------------------------------------------------------------------------------------------------------------
>CAMPEP_0196919842 /NCGR_PEP_ID=MMETSP1377-20130617|18219_1 /TAXON_ID=462645 ORGANISM="Symbiodinium sp., Strain D1a" /NCGR_SAMPLE_ID=MMETSP1377 /ASSEMBLY_ACC=CAM_ASM_000874 /LENGTH=273 /DNA_ID=CAMNT_0042317083 /DNA_START=1 /DNA_END=821 /DNA_ORIENTATION=-
RRTTVFH---------AVRAPSISVRSYLQRIMKY-TNCSTDQLVLSLIYIDKLTQKSH-----NHVITDLTVHRLLITAVVLASKFASDFF---YSNKFYAKI-----------------------------------GG----VTLKELNALEREF-LYLLDFSLSIT----DDEFESYRKV-ILRPTR---------LTV--------------------ARSPR------SPGQQ----------PLK---------------------------------------------------------------------------------------------------------------------------------------
>GAQ83533.1 Cyclin [Klebsormidium nitens]
SKLTVFH---------GLRAPTISIEKYLERIFKY-ANCSPACFVVAYVYIDRLMQRQP-----DLPITSLNVHRLLITSVMTAAKFLDDAF---YCNSFYGKV-----------------------------------GG----VTTAEMNRLELEF-LFRLDFRLNVT----TATFDAYTCH-LEKEL---------------------------------IRSGG------YQIER----------PLTP--------------------------------------------------------------------------------------------------------------------------------------
>CAMPEP_0181406858 /NCGR_PEP_ID=MMETSP1110-20121109|5485_1 /TAXON_ID=174948 /ORGANISM="Symbiodinium sp., Strain CCMP421" /LENGTH=169 /DNA_ID=CAMNT_0023529277 /DNA_START=1 /DNA_END=508 /DNA_ORIENTATION=+
ERVSRFH---------SKVAPGIGVEQYLTRLAKY-FQCH-------------------------------------------------IIF---FSNAHYARV-----------------------------------CG----LTLRELNSLEVHF-ISLLRWKLHVP----VTEYREYLNM-VK--------------------------------------------------------------------------------------------------------------------------------------------------------------------------------------------------------
>kb8_c8980_m.25937
ERVSRFH---------SKVAPGIGVEQYLTRLAKY-FQCHESCLLLALVYIDRAVKMDS-----MVVVNKFTIHRLLAVATVVAAKIQDDLF---FSNAHYARV-----------------------------------CG----LTLREINNLEVHF-ISLLRWKLHVP----VSEYREYLNM-VK--------------------------------------------------------------------------------------------------------------------------------------------------------------------------------------------------------
>CAMPEP_0192488556 /NCGR_PEP_ID=Symbiodinium-sp-CCMP2430-20130923|8721_1 /TAXON_ID=631057 /ORGANISM="Symbiodinium-sp-CCMP2430" /LENGTH=225 /DNA_ID=CAMNT_0036682067 /DNA_START=50 /DNA_END=727 /DNA_ORIENTATION=+
DTVSRFH---------SKVAPGIGIEQYLTRLAKY-FQCHESCLLLALVYIDRAVKMNP-----VVVVNNFTIHRLLAVATVVAAKIQDDLF---FSNAHYARV-----------------------------------CG----LTLRELNSLEVYF-TSLLRWKLHVP----VTEYREYLNM-VK--------------------------------------------------------------------------------------------------------------------------------------------------------------------------------------------------------
>Smic40025 SmicGene40025   sp|P0A9T5|TAS_SHIFL   Protein tas OS=Shigella flexneri GN=tas PE=3 SV=1
DMVSRFH---------SKVAPGIGIEQYLTRLAKY-FQCHESCLLLALVYIDRAVKMNP-----VVVVNNFTIHRLLAVSTVLAAKVQDDLF---FSNAHYARV-----------------------------------CG----LTLRELNSLEVYF-TSLLRWKLHVP----VTEYREYLNM-VK--------------------------------------------------------------------------------------------------------------------------------------------------------------------------------------------------------
>CAMPEP_0192567172 /NCGR_PEP_ID=Symbiodinium-sp-Mp-20130822|1136_1 /TAXON_ID=230996 /ORGANISM="Symbiodinium-sp-Mp" /LENGTH=269 /DNA_ID=CAMNT_0036772209 /DNA_START=1 /DNA_END=804 /DNA_ORIENTATION=+
EKVSRFH---------SKAVPGIGVEQYLTRLAKY-FQCHESCHLLALVYIDRAVKMNPA----TVAVNSFTVHRLLAVATVIAAKIQDDHF---FSNAHYARV-----------------------------------CG----LSLREMNNLEVYF-ISLLRWKLQVP----VSEYKEYLTM-VA--------------------------------------------------------------------------------------------------------------------------------------------------------------------------------------------------------
>CAMPEP_0181510188 /NCGR_PEP_ID=MMETSP1110-20121109|60751_1 /TAXON_ID=174948 /ORGANISM="Symbiodinium sp., Strain CCMP421" /LENGTH=208 /DNA_ID=CAMNT_0023639809 /DNA_START=1 /DNA_END=626 /DNA_ORIENTATION=-
ERLTRFH---------SQVEPGIGAEVYLLRLAKY-FQCNESCHVLALIYIDRVVKAHPG----EIVLNKLTIHRLLAVATVVATKFLDDNF---YKNSYYARV-----------------------------------CG----LTLRELNNLEVFF-VGLLSWKMMIP----VKDYFEYVSM-IK--------------------------------------------------------------------------------------------------------------------------------------------------------------------------------------------------------
>kb8_c39894_m.103332
ERLTRFH---------SQVEPGIGAEVYLLRLAKY-FQCNESCHVLALIYIDRVVKAHPG----EIVLNKLTIHRLLAVATVVATKFL-DNF---YKNS------------------------------------------------------------------------------------------------------------------------------------------------------------------------------------------------------------------------------------------------------------------------------------------------
>CAMPEP_0192494528 /NCGR_PEP_ID=Symbiodinium-sp-CCMP2430-20130923|12768_1 /TAXON_ID=631057 /ORGANISM="Symbiodinium-sp-CCMP2430" /LENGTH=258 /DNA_ID=CAMNT_0036688945 /DNA_START=1 /DNA_END=778 /DNA_ORIENTATION=-
EKLTRFH---------SKVEPGIGAELYLLRLAKY-FQCNESCHVLALIYIDRVVKANPG----EIVLNNLTIHRLLAVATVVATKFLDDSF---YKNSYYARV-----------------------------------CG----LTLRELNNLEVYF-VGLLNWKMMIP----VNEYFEYVSM-IK--------------------------------------------------------------------------------------------------------------------------------------------------------------------------------------------------------
>CAMPEP_0192602194 /NCGR_PEP_ID=Symbiodinium-sp-Mp-20130822|27610_1 /TAXON_ID=230996 /ORGANISM="Symbiodinium-sp-Mp" /LENGTH=249 /DNA_ID=CAMNT_0036813817 /DNA_START=1 /DNA_END=751 /DNA_ORIENTATION=-
DKLTRFH---------SKVEPGIGVEQYLLRLATC-FECNESCLVMALIYIDRVVKMNPG----EVVLNPLTIHRLVAVALVVATKFLDDNF---FKNAFYARI-----------------------------------CG----LTLRELNNLEVHF-INLLKWKMTAQ----VSDYSQYLAM-VK--------------------------------------------------------------------------------------------------------------------------------------------------------------------------------------------------------
>CAMPEP_0181409600 /NCGR_PEP_ID=MMETSP1110-20121109|6902_1 /TAXON_ID=174948 /ORGANISM="Symbiodinium sp., Strain CCMP421" /LENGTH=235 /DNA_ID=CAMNT_0023532111 /DNA_START=17 /DNA_END=724 /DNA_ORIENTATION=-
VRLTRFH---------SKVVPSIPVQQYLHRIATY-FQCSESSHILALVYIDRVVKSYP-----GF-VSNLTIHRLLAVASVVATKFQDDGF---FSNAHYAKV-----------------------------------CG----MSLKELNTLEAYFATTLLQWKLNVS----VQEFEEYSAM-VR--------------------------------------------------------------------------------------------------------------------------------------------------------------------------------------------------------
>kb8_c9751_m.28293
VRLTRFH---------SKVVPSIPVQQYLHRIATY-FQCSESSHILALVYIDRVVKSYP-----GF-VSNLTIHRLLAVASVVATKFQDDGF---FSNAHYAKV-----------------------------------CG----MSLKELNTLEAYFATTLLQWKLNVS----VQEFEEYSAM-VR--------------------------------------------------------------------------------------------------------------------------------------------------------------------------------------------------------
>Smic745 SmicGene745   sp|O80513|CCU41_ARATH   Cyclin-U4-1 OS=Arabidopsis thaliana GN=CYCU4-1 PE=1 SV=1
VRLTRFH---------SKVVPSIPVQQYLHRIATY-FQCSESSHILALVYIDRVVKSYP-----GF-VSNLTIHRLLAVASVVATKFQDDGF---FSNAHYAKV-----------------------------------CG----MSLKELNTLEAYFATTLLQWKLNVS----VQEFEEYSAM-VR--------------------------------------------------------------------------------------------------------------------------------------------------------------------------------------------------------
>CAMPEP_0192536672 /NCGR_PEP_ID=Symbiodinium-sp-CCMP2430-20130923|70203_1 /TAXON_ID=631057 /ORGANISM="Symbiodinium-sp-CCMP2430" /LENGTH=235 /DNA_ID=CAMNT_0036737293 /DNA_START=42 /DNA_END=749 /DNA_ORIENTATION=+
VRLTRFH---------SKVVPTIPVQQYLHRIATY-FQCSESSHILALVYIDRVVKNYP-----GF-VSNLTIHRLLAVASVVATKFQDDGF---FSNAHYAKV-----------------------------------CG----MSLKELNNLEAYFATTLLQWKLNVS----VEEFEEYSAM-LR--------------------------------------------------------------------------------------------------------------------------------------------------------------------------------------------------------
>CAMPEP_0192635732 /NCGR_PEP_ID=Symbiodinium-sp-Mp-20130822|142806_1 /TAXON_ID=230996 /ORGANISM="Symbiodinium-sp-Mp" /LENGTH=253 /DNA_ID=CAMNT_0036855879 /DNA_START=1 /DNA_END=760 /DNA_ORIENTATION=+
EKPTKFH---------SKVVPGISVDKYLERIATY-FQCSDSSHVLALVYIDRLVKTHP-----AFSVNNFTIHRLLAVASVVAAKFQDDVF---FSNAYYAKV-----------------------------------CG----LTLREMNNLEVYF-ISLLKWKLNVS----VEEFGGYLAM-LRQV------------------------------------------------------------------------------------------------------------------------------------------------------------------------------------------------------
>OLQ01460.1 Cyclin-U4-3 [Symbiodinium microadriaticum]
DKSSPFR---------SKAVPGIGVAAYLQRIATY-FQCHDSCHVIALIFIDRLVKTRPD----IISVNKLTIHRLLGAVTVVAAKIHDDHV---FRNA------------------------------------------------------------------------------------------------------------------------------------------------------------------------------------------------------------------------------------------------------------------------------------------------
>CAMPEP_0192421876 /NCGR_PEP_ID=Symbiodinium-sp-C15-20130923|16950_1 /TAXON_ID=226949 /ORGANISM="Symbiodinium-sp-C15" /LENGTH=241 /DNA_ID=CAMNT_0036591593 /DNA_START=62 /DNA_END=784 /DNA_ORIENTATION=+
VRVSRFM---------SQVEPKISVLDYLKRIDKY-FACSESVHVAALVYLDRLVSKN------AIDLNPLTIHRLLAAATVVAVKFLDDIY---YKNAYYAAV-----------------------------------CG----LSLKEMNKLEASF-ISLLGWKLAIS----EEDYALYLKQ-YA--------------------------------------------------------------------------------------------------------------------------------------------------------------------------------------------------------
>CAMPEP_0199597164 /NCGR_PEP_ID=Symbiodinium-sp-C1-20140214|27654_1 /ASSEMBLY_ACC=CAM_ASM_001145 /TAXON_ID=226962 /ORGANISM="Symbiodinium sp., Strain C1" /LENGTH=214 /DNA_ID=CAMNT_0045441613 /DNA_START=54 /DNA_END=699 /DNA_ORIENTATION=+
VRVSRFM---------SQVEPKISVLDYLKRIDKY-FACSESVHVAALVYLDRLVSKN------AIDLNPLTIHRLLAAATVVAVKFLDDIY---YKNAYYAAV-----------------------------------CG----LSLKEMNKLEASF-ISLLGWKLAIS----EEDYALYLKQ-YA--------------------------------------------------------------------------------------------------------------------------------------------------------------------------------------------------------
>s1798_g5.t1
VRVSRFM---------SQVEPKISVLDYLKRIDKY-FACSESVHVAALVYLDRLVSKN------AIDLNPLTIHRLLATATVVAAKFLDDIY---YKNAYYAAV-----------------------------------CG----LSLQEMNKLEASF-ISLLGWKLAIS----EEDYALYCET-VRQ-------------------------------------------------------------------------------------------------------------------------------------------------------------------------------------------------------
>SCMd_TR686_c2g1i1_m.658
-RASRFM---------SQVEPKISVLDYLKRIDKY-FACSESVHVAALVYLDRLVSKN------AIDLNPLTIHRLLAAATVVAVKFLDDIY---YKNAYYAAV-----------------------------------CG----LSLKEMNKLEASF-ISLLGWKLAIS----EEDYAQYCE------------------------------------------------------------------------------------------------------------------------------------------------------------------------------------------------------------
>CAMPEP_0196974288 /NCGR_PEP_ID=MMETSP1377-20130617|117837_1 /TAXON_ID=462645 ORGANISM="Symbiodinium sp., Strain D1a" /NCGR_SAMPLE_ID=MMETSP1377 /ASSEMBLY_ACC=CAM_ASM_000874 /LENGTH=153 /DNA_ID=CAMNT_0042386301 /DNA_START=1 /DNA_END=457 /DNA_ORIENTATION=+
VKVTRFT---------SQVQPKISVRNYLERIDKY-FACSESVHVAALVYLDRLVSKQ------AIDLNPLTIHRLLA---------------------------------------------------------------------------------------------------------------------------------------------------------------------------------------------------------------------------------------------------------------------------------------------------------------------
>m.8954 g.8954  ORF g.8954 m.8954 type:5prime_partial len:217 (-) comp12339_c0_seq1:152-802(-)
VKVTRFT---------SQVQPKISVRNYLERIDKY-FACSESVHVAALVYLDRLVSKQ------AIDLNPLTIHRLLAAATVVAAKFLDDIY---YKNAYYAAV-----------------------------------CG----LSLKEMNKLEAHF-ISLLGWKLSIS----EEDYALYCE------------------------------------------------------------------------------------------------------------------------------------------------------------------------------------------------------------
>m.35379 g.35379  ORF g.35379 m.35379 type:5prime_partial len:214 (-) comp22650_c0_seq1:110-751(-)
VKVTRFT---------SQVQPKISVRNYLERIDKY-FACSESVHVAALVYLDRLVSKQ------AIDLNPLTIHRLLAAATVVAAKFLDDIY---YKNAYYAAV-----------------------------------CG----LSLKEMNKLEAHF-ISLLGWKLSIS----EEDYALYCE------------------------------------------------------------------------------------------------------------------------------------------------------------------------------------------------------------
>pmin_comp5830_c0_seq1:117-758(-)
VKVTRFT---------SQVQPKISVRNYLERIDKY-FACSESVHVAALVYLDRLVSKQ------AIDLNPLTIHRLLAAATVVAAKFLDDIY---YKNAYYAAV-----------------------------------CG----LSLKEMNKLEAHF-ISLLGWKLSIS----EEDYALYCE------------------------------------------------------------------------------------------------------------------------------------------------------------------------------------------------------------
>s6_19611|m.49391 s6_19611|g.49391  ORF s6_19611|g.49391 s6_19611|m.49391 type:5prime_partial len:222 (+) s6_19611:1-666(+)
VKVTRFT---------SQVQPKISVRNYLERIDKY-FACSESVHVAALLYLDRLVSKQ------AIDLNPLTIHRLLAAATVVAAKFLDDIY---YKNAYYAAV-----------------------------------CG----LSLKEMNKLEAHF-ISLLGWKLSIS----EEDYALYCE------------------------------------------------------------------------------------------------------------------------------------------------------------------------------------------------------------
>m.63163 g.63163  ORF g.63163 m.63163 type:5prime_partial len:213 (-) comp42921_c0_seq1:159-797(-)
VKVTRFT---------SQVQPKISVRNYLERIDKY-FACSESVHVAALVYLDRLVSKQ------AIELNPLTIHRLLAAATVVAAKFLDDIY---YKNAYYAAV-----------------------------------CG----LSLKEMNKLEAHF-ISLLGWKLSIS----EEDYALYCE------------------------------------------------------------------------------------------------------------------------------------------------------------------------------------------------------------
>CAMPEP_0181435962 /NCGR_PEP_ID=MMETSP1110-20121109|20602_1 /TAXON_ID=174948 /ORGANISM="Symbiodinium sp., Strain CCMP421" /LENGTH=205 /DNA_ID=CAMNT_0023559511 /DNA_START=129 /DNA_END=746 /DNA_ORIENTATION=-
RCASCFH---------GCRKPTISIEDYLVRLRSY-FMCSDSCFLLALIYIARLVEICP-----DFAVNPFSIHRLLAISLVVSVKFHEDVV---YSNTFYAHI-----------------------------------CG----LQQEELNKGEVEF-LKMIKWDLGFS----IEQFSQVYS------------------------------------------------------------------------------------------------------------------------------------------------------------------------------------------------------------
>d_sym_86530_m.26859
RCSSCFH---------GFRKPSIGIEDYLMRLRDY-FMCSDSCFLLALVYISRFLDFCP-----DFVVNAFSIHRLLATSLVVSVKF------------------------------------------------------------------------------------------------------------------------------------------------------------------------------------------------------------------------------------------------------------------------------------------------------------
>m.12305 g.12305  ORF g.12305 m.12305 type:5prime_partial len:264 (-) comp15495_c0_seq1:153-944(-)
RRSSCFH---------GFRKPTIGIEDYLVRLREH-FCCSDSCFLLALIYIIRLLDCCP-----NFVVNAFSIHRLLAISLVVSVKFHEDQI---YSNTFYARV-----------------------------------SG----LRQEELNAGELEF-LKLIRWDCGFS----QDMSHLYNEV-LQ--------------------------------------------------------------------------------------------------------------------------------------------------------------------------------------------------------
>pmin_comp15690_c0_seq1:154-894(-)
RRSSCFH---------GFRKPTIGIEDYLVRLREH-FCCSDSCFLLALIYIIRLLDCCP-----NFVVNAFSIHRLLAISLVVSVKFHEDQI---YSNTFYARV-----------------------------------SG----LRQEELNAGELEF-LKLIRWDCGFS----QDMSHLYNEV-LQ--------------------------------------------------------------------------------------------------------------------------------------------------------------------------------------------------------
>s6_41140|m.80747 s6_41140|g.80747  ORF s6_41140|g.80747 s6_41140|m.80747 type:complete len:247 (-) s6_41140:147-887(-)
RRSSCFH---------GFRKPTIGIEDYLVRLREH-FCCSDSCFLLALIYIIRLLDCCP-----NFVVNAFSIHRLLAISLVVSVKFHEDQI---YSNTFYARV-----------------------------------SG----LRQEELNAGELEF-LKLIRWDCGFS----QDMSHLYNEV-LQ--------------------------------------------------------------------------------------------------------------------------------------------------------------------------------------------------------
>m.61503 g.61503  ORF g.61503 m.61503 type:5prime_partial len:266 (-) comp41178_c0_seq1:152-949(-)
RCSSCFH---------GFRKPTIGIEDYLVRLREH-FCCSDSCFLLALIYIIRLLDFCP-----NFVVNAFSIHRLLAISLVVSVKFHEDQI---YSNTFYARV-----------------------------------SG----LRQEELNAGELEF-LKLIRWDCGFS----QDMRHLYNEV-LQ--------------------------------------------------------------------------------------------------------------------------------------------------------------------------------------------------------
>m.17326 g.17326  ORF g.17326 m.17326 type:5prime_partial len:265 (-) comp11464_c0_seq1:130-924(-)
RCSSCFH---------GFRKPTIGIEDYLVRLREH-FCCSDSCFLLALIYIIRLLDCCP-----NFVVNAFSIHRLLAISLVVSVKFHEDQI---YSNTFYARV-----------------------------------SG----LRQEELNAAELEF-LKLIRWDCGFS----QDMSHLYSEV-LQT-------------------------------------------------------------------------------------------------------------------------------------------------------------------------------------------------------
>s576_g14.t1
RCSSCFH---------GFRKPSIGIEEYLERLREH-FSCSDSCFLLALIYIIRLLDFCP-----NFVVNAFSIHRLLAISLVVSVKFHEDQI---YSNTFYAKV-----------------------------------SG----LRQEELNAGELEF-LKLIKWDCGFS----H--------------------------------------------------------------------------------------------------------------------------------------------------------------------------------------------------------------------
>SCMd_TR45225_c0g1i1_m.46725
RCSSCFH---------GFRKPSIGIEEYLERLREH-FSCSDSCFLLALIYIIRLLDFCP-----NFVVNAFSIHRLLAISLVVSVKFHEDQI---YSNTFYAKV-----------------------------------SG----LRQEELNAGELEF-LKLIKWDCGFS----HDMSHLYNEV-LLS-------------------------------------------------------------------------------------------------------------------------------------------------------------------------------------------------------
>SymbC1.scaffold645.14 SymbC1.scaffold645:160293-163554(+)
RCSSCFH---------GFRKPSIGIEEYLERLREH-FSCSDSCFLLALIYIIRLLDFCP-----NFVVNAFSIHRLLAISLVVSVKFHEDQI---YSNTFYAKV-----------------------------------SG----LRQEELNAGELEF-LKL---------------------------------------------------------------------------------------------------------------------------------------------------------------------------------------------------------------------------------
>CAMPEP_0192586988 /NCGR_PEP_ID=Symbiodinium-sp-Mp-20130822|15652_1 /TAXON_ID=230996 /ORGANISM="Symbiodinium-sp-Mp" /LENGTH=245 /DNA_ID=CAMNT_0036795161 /DNA_START=1 /DNA_END=736 /DNA_ORIENTATION=+
PESSCFH---------GRRKPTISVGDYLMRMRNY-FKCSDACFLLALVYIIRMVDSCP-----SFDVDAFSIHRLLATSLLVSVKFHDDVV---FSNAFYAKV-----------------------------------CG----IPPEELNVAELEF-LKMINWNLGFS----KEDFHKMY-------------------------------------------------------------------------------------------------------------------------------------------------------------------------------------------------------------
>CAMPEP_0181397674 /NCGR_PEP_ID=MMETSP1110-20121109|617_1 /TAXON_ID=174948 /ORGANISM="Symbiodinium sp., Strain CCMP421" /LENGTH=314 /DNA_ID=CAMNT_0023519541 /DNA_START=1 /DNA_END=944 /DNA_ORIENTATION=+
GSVKVFD---------SAGPPPITVKDYLLRLWRY-MDCSVECYVMALYYIDRLREH-------DFKVGTLNIHTVFLSCLVVAAKFHDDAF---RSNSYYA--------------------------------------G----VSAKSLFHLETKT-IELLEWKARVS----AEEYRSFCEL-LLSDNR---------WVR--------------------LRQREAEKALVHADSG----------ELA----TI----------H-RARMQAGDCE-----------------------------------------------------------------------------------------------------------
>OLP96102.1 Cyclin-U3-1 [Symbiodinium microadriaticum]
GSVKVFD---------SAGPPPITVKDYLLRLWRY-MDCSVECYVMALYYIDRLREH-------DFKVGTLNIHTVFLSCLVVAAKFHDDAF---RSNSYYARV-----------------------------------GG----VSAKSLFHLETKT-IELLEWKARVS----AEEYRSFCEL-LLSDNR---------WVR--------------------LRQREAEKALVHADSG----------ELA----TI----------H-RARMQAGDCEKL-PR--------------TSSESITAST---------ST-GDWES-----------------------------------------------------SDSAEETC
>CAMPEP_0192519008 /NCGR_PEP_ID=Symbiodinium-sp-CCMP2430-20130923|32835_1 /TAXON_ID=631057 /ORGANISM="Symbiodinium-sp-CCMP2430" /LENGTH=345 /DNA_ID=CAMNT_0036717023 /DNA_START=1 /DNA_END=1034 /DNA_ORIENTATION=+
GSVKVFD---------SAGPPPITVKDYLLRLWRY-MDCSVECYIMALYYIDRLREH-------DFKVGTLNIHTVFLSCLVVAAKFHDDAF---RSNSFYARV-----------------------------------GG----VSAKSLFHLEIKT-IELLEWKARVS----AEEYRSFCEL-LLSDNR---------WVR--------------------LRKREAEKALVHTDSG----------ELA----TI----------H-RARMQAGDC------------------------------------------------------------------------------------------------------------
>CAMPEP_0192608290 /NCGR_PEP_ID=Symbiodinium-sp-Mp-20130822|33221_1 /TAXON_ID=230996 /ORGANISM="Symbiodinium-sp-Mp" /LENGTH=355 /DNA_ID=CAMNT_0036820915 /DNA_START=1 /DNA_END=1069 /DNA_ORIENTATION=-
GSVTCFD---------SAAPPPITVRDYVSRLWQY-MNCTIECYVLALAYIERLREQ-------DLKVGTLNVHTVFLSCLVVAAKFNDDAF---RSNSYYAKV-----------------------------------GG----VTAKSLFLLETQT-IELLDWKARVH----AEEYRSCCEL-LFSENR---------WAR--------------------LRHPAANKAR-NESSE----------ELA----VI----------R-RSRMEATPEADKL-----------------------RRT------------------------------------------------------------------------------
>CAMPEP_0199555586 /NCGR_PEP_ID=Symbiodinium-sp-C1-20140214|1025_1 /ASSEMBLY_ACC=CAM_ASM_001145 /TAXON_ID=226962 /ORGANISM="Symbiodinium sp., Strain C1" /LENGTH=235 /DNA_ID=CAMNT_0045394697 /DNA_START=1 /DNA_END=708 /DNA_ORIENTATION=+
GLVACFD---------SPNVPPITLRDYLMRLWRY-MHCSIECYVSALAYIDRLQQK-------DLKVGILNVHTVFLGCLVVAAKFHDDAY---RSNTYYARV-----------------------------------GG----VTAKSLYFVETEI-IKLLDWKAKVT----LEEFRSCCEL-LYSEKR---------WLL--------------------LR---------SAKEG----------YLA-V--QL----------R-RTS------------------------------------------------------------------------------------------------------------------
>s1929_g2.t1
GLVACFD---------SPNVPPITLRDYLMRLWRY-MHCSIECYVSALAYIDRLQQK-------DLKVGILNVHTVFLGCLVVAAKFHDDAY---RSNTYYARV-----------------------------------GG----VTAKSLYFVETEI-IKLLDWKAIVT----VEEFRSCCEL-LYSEKR---------WLL--------------------LR---------SAKEG----------YLA-A--QL----------R-RTSSDSIAAAST---------------------------------------------------------------------------------------------------------
>m.25216 g.25216  ORF g.25216 m.25216 type:5prime_partial len:242 (-) comp16373_c0_seq1:110-835(-)
GAITCFD---------SPNVPPITLRDYLTRLWRY-MHCSIECYVTALAYIDRLQQK-------DLKVGVRNVHTVFLGCLVVAAKFHDDAY---RSNTYYARV-----------------------------------GG----VTAKSLYFVETET-IKLLDWKAKVT----VEEFLSCCDL-LFSEKR---------WLL--------------------LR---------STAKG----------YLAKT--EL----------R-RSSSESITASTAT-----------------------------------PD-------------------------------------------------------------------
>pmin_comp3711_c0_seq1:111-836(-)
GAITCFD---------SPNVPPITLRDYLTRLWRY-MHCSIECYVTALAYIDRLQQK-------DLKVGVRNVHTVFLGCLVVAAKFHDDAY---RSNTYYARV-----------------------------------GG----VTAKSLYFVETET-IKLLDWKAKVT----VEEFLSCCDL-LFSEKR---------WLL--------------------LR---------STAKG----------YLAKT--EL----------R-RSSSESITASTAT-----------------------------------PD-------------------------------------------------------------------
>m.60273 g.60273  ORF g.60273 m.60273 type:5prime_partial len:245 (-) comp39901_c0_seq1:104-838(-)
GAITCFD---------SPNVPPITLRDYLTRLWRY-MHCSIECYVTALAYIDRLQQK-------DLKVGVRNVHTVFLGCLVVATKFHDDAY---RSNTYYARV-----------------------------------GG----VTAKSLYFVETET-IKLLDWKAKVT----VEEFLSCCDL-LFSEKR---------WLL--------------------LR---------STAKG----------YLAKT--EL----------R-RSSSESITASTAT-----------------------------------PD-------------------------------------------------------------------
>m.35895 g.35895  ORF g.35895 m.35895 type:5prime_partial len:243 (-) comp33078_c0_seq1:110-838(-)
GAITCFD---------SPNVPPITLRDYLTRLWRY-MHCSIECYVTALAYIDRLQQK-------DLKVGVRNVHTVFLGCLVVAAKFHDDAY---RSNTYYARV-----------------------------------GG----VTAKSLYFVETET-IKLLDWKAKVT----VEEFLSCCDL-LFSEKR---------WLL--------------------LR---------STAKG----------YLAKT--EL----------R-RCSSESITASTAT-----------------------------------P--------------------------------------------------------------------
>s6_23725|m.57404 s6_23725|g.57404  ORF s6_23725|g.57404 s6_23725|m.57404 type:5prime_partial len:244 (-) s6_23725:60-791(-)
GAITCFD---------SPNVPPITLRDYLTRLWRY-MHCSIECYVTALAYIDRLQQK-------DLKVGVRNVHTVFLGCLVVAAKFHDDAY---RSNTYYARV-----------------------------------GG----VTAKSLYFVETET-IKLLDWKAKVT----VEEFLSCCDL-LFSEKR---------WLL--------------------LR---------STAKG----------YLAKT--EL----------R-RCSSESITASTAT-----------------------------------P--------------------------------------------------------------------
>C7GJV3_Pho80p Pho80p OS=Saccharomyces cerevisiae (strain JAY291) OX=574961 GN=PHO80 PE=3 SV=1
ITLTRYH---------SKIPPNISIFNYFIRLTKF-SSLEHCVLMTSLYYIDLLQTVYP-----DFTLNSLTAHRFLLTATTVATKGLCDSF---STNAHYAKV-----------------------------------GG----VRCHELNILENDF-LKRVNYRI----------------------------------------------------------------------------------------------------------------------------------------------------------------------------------------------------------------------------
>C1MI_TR25661_c0_g1_i1_m.32400
ERITQFH---------SKIVPPLSLADLGSIMAKN-TGCNDETLLMAIALMVRYASTS------GIPISQHLMHRLYVTCLHVVIKTHHDVY---YRNDTFAML-----------------------------------AG----VSLVEMNLLELAL-LNGICWRSLVT----AEDVIPLCAD-TASVLA-----------------------------------------------------------------TL----------PS---------------------------------------------------------------------------------------------------------------------
>c_sym_38751|m.7619
AGHSFFD----------SGGKNMDLDDFIWGLHQR-AGAPPVSFVYAFVYICRMSESQ------MEELNPRTVHHLLLAAVTIAAKMQQPQS---FDVNLYAQA-----------------------------------GH----VTCEQLQLLEAKF-LELLQWNVDVC----HKSFRRIFRL-LSQA------------------------------------------------------------------------------------------------------------------------------------------------------------------------------------------------------
>Skav203613
AYHSFFD-----------GGSAMDLDDFIWALHQN-AGAPPVCFVYAFVYICRMSETQ------MEELSERTVHRLLLAAVTIAAKMQQPQS---FDLHVYAKV-----------------------------------GH----VTVEELQHLEAKL-LELLQWNVDVC----HKSFRRIFRV-IDGRRG---------VAP----------------ISR---------------------------GASEKE-AI----------------------------------------------------------------------------NV---------------------------------------------------
>CAMPEP_0192440894 /NCGR_PEP_ID=Symbiodinium-sp-C15-20130923|39325_1 /TAXON_ID=226949 /ORGANISM="Symbiodinium-sp-C15" /LENGTH=333 /DNA_ID=CAMNT_0036618487 /DNA_START=1 /DNA_END=1002 /DNA_ORIENTATION=-
GSGTCFH-----------GTETVDIEEYIWHLYRN-AGCRSVCFVYAFVYICRMSELNAG----KVELSPKTCHKLLLAAITIAAKMQQPNN---FDASVYAAA-----------------------------------GN----VTVQELETLEAQL-TELLQWNLDVC----AKSFKRIFRL-LSQA------------------------------------------------------------------------------------------------------------------------------------------------------------------------------------------------------
>SymbC1.scaffold2952.2 SymbC1.scaffold2952:5837-19059(-)
---------------------SQDIEEYIWHLYRN-AGCRSVCFVYAFVYICRMSELNAG----KVELSPRTCHRLLLAAITIAAKMQQPNN---FDASVYAAA-----------------------------------GN----VTVQELETLEAKL-TELLQWNLDVC----AKSFKRIFRL-LSQA------------------------------------------------------------------------------------------------------------------------------------------------------------------------------------------------------
>m.16909 g.16909  ORF g.16909 m.16909 type:5prime_partial len:345 (-) comp11164_c0_seq1:120-1154(-)
----CFH-----------STETSDIEDYIWHLHRN-AGCRPVCFVYAFVYICRMSELNAG----KVELSQQTCHRLLLAAITIAAKLQQPNS---FDARVYAAA-----------------------------------GN----VTVQELEILEAKL-TELLQWKLDVC----AKSFKRIFRL-LSQA------------------------------------------------------------------------------------------------------------------------------------------------------------------------------------------------------
>m.61471 g.61471  ORF g.61471 m.61471 type:5prime_partial len:349 (-) comp41152_c0_seq1:121-1167(-)
----CFH-----------STETSDIEDYIWHLHRN-AGCRPVCFVYAFVYICRMSELNAG----KVELSQQTCHRLLLAAITIAAKLQQPNS---FDASVYAAA-----------------------------------GN----VTVQELEILEAKL-TELLQWNLDVC----AKSFKRIFRL-LSQA------------------------------------------------------------------------------------------------------------------------------------------------------------------------------------------------------
>m.17783 g.17783  ORF g.17783 m.17783 type:5prime_partial len:356 (-) comp20353_c0_seq1:111-1178(-)
----CFH-----------STETSDIEDYIWHLHRN-AGCRPVCFVYAFVYICRMSELNAG----KVELSQQTCHRLLLAAITIAAKLQQPNS---FDARVYAAA-----------------------------------GN----VTVPELEILEAKL-TELLQWNLDVC----AKSFKRIFRL-LSQA------------------------------------------------------------------------------------------------------------------------------------------------------------------------------------------------------
>s6_10425|m.28052 s6_10425|g.28052  ORF s6_10425|g.28052 s6_10425|m.28052 type:complete len:329 (+) s6_10425:98-1084(+)
----CFH-----------STETSDIEDYIWHLHRN-AGCRPVCFVYAFVYICRMSELNAG----KVELSQQTCHRLLLAAITIAAKLQQPNS---FDARVYAAA-----------------------------------GN----VTVPELEILEAKL-TELLQWNLDVC----AKSFKRIFRL-LSQA------------------------------------------------------------------------------------------------------------------------------------------------------------------------------------------------------
>pmin_comp23316_c0_seq1:111-1178(-)
----CFH-----------STETSDIEDYIWHLHRN-AGCRPVCFVYAFVYICRMSELNAG----KVELSQQTCHRLLLAAITIAAKLQQPNS---FDARVYAAA-----------------------------------SN----VTVPELEILEAKL-TELLQWNLDVC----AKSFKRIFRL-LSQA------------------------------------------------------------------------------------------------------------------------------------------------------------------------------------------------------
>SymbF.scaffold1639.5 SymbF.scaffold1639:38479-40626(+)
-SKTCFH-----------STETSDIEEYIWHLHSN-AGCSSMCFVYAFVYICRMSELNAG----KVELSPKTCHRLLLAAITIAARMQQ-HP---FDASAYAAA-----------------------------------GN----VTLQELETLETKL-QELLQWNLEVS-----------WQL-----------------------------------------------------------------------------------------------------------------------------------------------------------------------------------------------------------
>CAMPEP_0181428494 /NCGR_PEP_ID=MMETSP1110-20121109|16708_1 /TAXON_ID=174948 /ORGANISM="Symbiodinium sp., Strain CCMP421" /LENGTH=342 /DNA_ID=CAMNT_0023551723 /DNA_START=1 /DNA_END=1025 /DNA_ORIENTATION=+
GRRNCFN---------Y-IGEPPDINSYVWQLYRN-CCCDTMTFVWAFAYLCRISESNRG----KVDVSTQTIHRLLLAAVTVAAKQQQLYM---YDNSFYAQA-----------------------------------GN----VSTADLNKLEARF-LELLNWNLDL-----PQDFQED--------------------------------------------------------------------------------------------------------------------------------------------------------------------------------------------------------------
>CAMPEP_0192532028 /NCGR_PEP_ID=Symbiodinium-sp-CCMP2430-20130923|52876_1 /TAXON_ID=631057 /ORGANISM="Symbiodinium-sp-CCMP2430" /LENGTH=338 /DNA_ID=CAMNT_0036731487 /DNA_START=1 /DNA_END=1016 /DNA_ORIENTATION=+
GRRNCFN---------Y-IGEPPDINSYVWQLYRN-CCCDTMTFVWAFAYLCRISESNRG----KVDVSTQTIHRLLLAAVTVAAKQQQLYM---YDNSFYAQA-----------------------------------GN----VSTADLNKLEARF-LELLNWNLDL-----PQDFQED--------------------------------------------------------------------------------------------------------------------------------------------------------------------------------------------------------------
>CAMPEP_0192631954 /NCGR_PEP_ID=Symbiodinium-sp-Mp-20130822|136617_1 /TAXON_ID=230996 /ORGANISM="Symbiodinium-sp-Mp" /LENGTH=282 /DNA_ID=CAMNT_0036850955 /DNA_START=1 /DNA_END=845 /DNA_ORIENTATION=+
--------------------EPPDISAYIWQLYRN-CGSCTTSFVWAFAYICRMSEINRG----KVEVSTQTIHRLLLAAVTIASKQQQLYM---YDNSFYAQA-----------------------------------GN----VTVSDLNRLEARF-LELLHW------------------------------------------------------------------------------------------------------------------------------------------------------------------------------------------------------------------------------
>kb8_c24765_m.70909
GRCSIFN---------Y-IGDPPDINSFVWQLCRN-CFCDTMTFVFAFAYLCRIAETNPG----KVDVSKQTIHRLLLAALTVAARHRQFYT---NDNSIYAQA-----------------------------------GN----VSTTDLSQLEACF-MELLKWNLDV--------------------------------------------------------------------------------------------------------------------------------------------------------------------------------------------------------------------------
>OLQ09539.1 Cyclin-U2-2 [Symbiodinium microadriaticum]
GRCSIFN---------Y-IGDPPDINSFVWQLCRN-CFCDTMTFVFAFAYLCRIAETNPG----KVDVSKQTIHRLLLAALTVAARHRQFYT---NDNSIYAQA-----------------------------------GN----VSTTDLSQLEACF-MELLKWNLDVP----PQDVQ----------------------------------------------------------------------------------------------------------------------------------------------------------------------------------------------------------------
>C1MI_TR26516_c0_g1_i1_m.34200
RIPNKWD-----------------IYDFLELVIRC-LEVDAEVSVVTLVYLERFCGMS------GVSFTPDNWQRLTITAMMLASKVWYDES---YENVEFAEKFNL--------------------------------------YSLNEINTFERIF-LKCVSYDMSVK----AVQYAQTYFF-LRTLGA---------K---------------------------------DPGE-----------------------------------------------------------------------------------------------------------------------------------------------------
>m.30759 g.30759  ORF g.30759 m.30759 type:internal len:516 (-) comp30277_c0_seq1:1-1548(-)
RIPNQWD-----------------IYDFLELVIRS-LEVDAEVSVVTLVYLERFCGMS------GVAFTPDNWQRLTITAMMLASKVWYDES---YENLDFAEKFDL--------------------------------------YSLNEINTFERIF-LKCVSYDMSVK----AVQYAQTYFF-LRTLGA---------K---------------------------------DSGE-----------------------------------------------------------------------------------------------------------------------------------------------------
>s6_20935|m.52139 s6_20935|g.52139  ORF s6_20935|g.52139 s6_20935|m.52139 type:complete len:646 (+) s6_20935:80-2017(+)
RIPNQWD-----------------IYDFLELVIRS-LEVDAEVSVVTLVYLERFCGMS------GVAFTPDNWQRLTITAMMLASKVWYDES---YENLDFAEKFDL--------------------------------------YSLNEINTFERIF-LKCVSYDMSVK----AVQYAQTYFF-LRTLGA---------K---------------------------------DSGE-----------------------------------------------------------------------------------------------------------------------------------------------------
>CAMPEP_0181419730 /NCGR_PEP_ID=MMETSP1110-20121109|12224_1 /TAXON_ID=174948 /ORGANISM="Symbiodinium sp., Strain CCMP421" /LENGTH=574 /DNA_ID=CAMNT_0023542755 /DNA_START=1 /DNA_END=1721 /DNA_ORIENTATION=-
RIPNKWD-----------------IYDFLELVIHA-LEVHPEVSVVTLVYLDRFCETS------GIALTPDNWQRLTITAMMLASKVWYDES---YENVDFAQKFDL--------------------------------------YSLAEINTFERIF-LKCVSYDMSVK----AVQYAQTYFF-LRTLGA---------K---------------------------------DSVE-----------------------------------------------------------------------------------------------------------------------------------------------------
>CAMPEP_0192504552 /NCGR_PEP_ID=Symbiodinium-sp-CCMP2430-20130923|19086_1 /TAXON_ID=631057 /ORGANISM="Symbiodinium-sp-CCMP2430" /LENGTH=625 /DNA_ID=CAMNT_0036700197 /DNA_START=1 /DNA_END=1876 /DNA_ORIENTATION=+
RIPNKWD-----------------IYDFLELVIHA-LEVHPEVSVVTLVYLDRFCETS------GIALTPDNWQRLTITAMMLASKVWYDES---YENVDFAQKFDL--------------------------------------YSLAEINTFERIF-LKCVSYDMSVK----AVQYAQTYFF-LRTLGA---------K---------------------------------DSVEF----------TLQPLD-------------EVGESKLQERCLA----------------------------------------------------------------------------------------------------------
>Smic40939 SmicGene40939   sp|Q94EG6|Y5224_ARATH   Uncharacterized protein At5g02240 OS=Arabidopsis thaliana GN=At5g02240 PE=1 SV=1
RIPNKWD-----------------IYDFLELVVHA-LEVHPEVSVVTLVYLDRFCETS------GIALTPDNWQRLTITAMMLASKVWYDES---YENVDFAQKFDL--------------------------------------YSLAEINTFERIF-LKCVSYDMSVK----AVQYAQTYFF-LRTLGA---------K---------------------------------DSVEF----------TLQPLD-------------EVGESKLQERCL-----------------------------------------------------------------------------------------------------------
>CAMPEP_0196899604 /NCGR_PEP_ID=MMETSP1374-20130617|79522_1 /TAXON_ID=993574 ORGANISM="Symbiodinium sp., Strain cladeA" /NCGR_SAMPLE_ID=MMETSP1374 /ASSEMBLY_ACC=CAM_ASM_000841 /LENGTH=639 /DNA_ID=CAMNT_0042291321 /DNA_START=1 /DNA_END=1918 /DNA_ORIENTATION=+
VAPSSWD-----------------IYGFCRDVMVN-FRLQPEVSIITLFYLDRFTELS------GVAITPDNWQRLTITAMMLASKVWDDES---YENPEFAQLCPL--------------------------------------YSIDEINTFERVF-LKSVGYNMSVK----GSEYAKTYFL-LRTLGA---------K---------------------------------DNPDF----------GMKPLD-------------QMRASRLAERCLQ----------------------------------------------------------------------------------------------------------
>CAMPEP_0196920404 /NCGR_PEP_ID=MMETSP1377-20130617|18941_1 /TAXON_ID=462645 ORGANISM="Symbiodinium sp., Strain D1a" /NCGR_SAMPLE_ID=MMETSP1377 /ASSEMBLY_ACC=CAM_ASM_000874 /LENGTH=249 /DNA_ID=CAMNT_0042317839 /DNA_START=68 /DNA_END=817 /DNA_ORIENTATION=+
EKPEEFDEQRKA--LLRATPTVDNIYEFMQALFDC-AQFSPECCIICLVYINRLIAFT------GMPLHPTNWRPLLLCSIMVAQKVWDDKY---LSNADFAFIYPF--------------------------------------FVTEEINKLEQKF-LELLQYNVTVK----SSLYAKYYFE-LRALFQ-------------------------------------------NENEF----------GLKRLE-------------DDEAKALEDRSKKFKD----------------------------------K---------------------------------YEN--------------------------HQKK--
>XP_001026214.1 amine-terminal domain cyclin [Tetrahymena thermophila SB210]
EKPEEFDEARRA--LLRETPSVDNIYEFMKALYEC-AKFSPECCIICLVYINRLIAFT------GLPLYPTNWRPLILCSLLVAQKVWDDKY---LSNADFAFIYPF--------------------------------------FVTEEINALEQKF-LELLQYNVTVK----SALYAKYYFE-LRALFK-------------------------------------------NESEF----------PLTPLD-------------VDQEKELESRSQQMQN----------------------------------K---------------------------------EKE--------------------------KAQKN-
>EAW85912.1 chromosome 10 open reading frame 9, isoform CRA_a [Homo sapiens]
EVPPDYD---------KHNPEQKQIYRFVRTLFSA-AQLTAECAIVTLVYLERLLTYA------EIDICPANWKRIVLGAILLASKVWDDQA---VWNVDYCQILKD--------------------------------------ITVEDMNELERQF-LELLQFNINVP----SSVYAKYYFD-LRSLAE---------A---------------------------------NNLSF----------PLEPLS-------------RERAHKLEAISRLCED----------------------------------K---------------------------------YKD---------------------------LRRSA
>Nve-gi156406586| ref|XP_001641126.1| predicted protein [Nematostella vectensis]
PVPNNYD---------KIDPEQRHIYKFIKTLFHA-AQLTAECAIITLVYLERLLTYA------EIDVYPGNWKRILLGAILLSSKVWDDQA---VWNVDYCQILKD--------------------------------------VTVEDMNELERAF-LEFLQFNINVP----SSVYAKYYFD-LRSLAD---------A---------------------------------NDLMF----------PLQPLS-------------KERAKKLEALSVITDT----------------------------------R---------------------------------LDDLA----------------------SSSLKRSA
>PFX20730.1 Cyclin-Y-like protein 1 [Stylophora pistillata]
PVPDYYN---------RVDPEHRHIYKFIKTLFHA-AQLTAECAIITLVYLERLLTYA------EIDVHPGNWKRILLGAILLSSKVWDDQA---VWNVDYCQILKD--------------------------------------ITVEDMNELERAF-LELLQFNINVP----SSVYAKYYFD-LRSLAD---------A---------------------------------NDLVF----------PLEPLS-------------KERARKL----------------------------------------------------------------------------------------------------------------
>CAMPEP_0181401114 /NCGR_PEP_ID=MMETSP1110-20121109|2478_1 /TAXON_ID=174948 /ORGANISM="Symbiodinium sp., Strain CCMP421" /LENGTH=390 /DNA_ID=CAMNT_0023523263 /DNA_START=1 /DNA_END=1169 /DNA_ORIENTATION=-
----------------RRKALADEIYELLKQVSAL-TEFKKEMAIIAIIYIERLLKRHP-----TLCLTKGNWRPVLVAALHLASKTWEDVH---AWNADFANYLQVV-------------------------------LGLR--YPVRNLHQLELKM-LIGLDYHMEVC----GELYASYYFA-LTE-------------------------------------------------------------------------------------------------------------------------------------------------------------------------------------------------------
>kb8_rep_c6522_m.18635
F---------------RRKALADEIYELLKQVSAL-TEFKKEMAIIAIIYIERLLKRHP-----TLCLTKGNWRPVLVAALHLASKTWEDVH---AWNADFANYLQVV-------------------------------LGLR--YPVRNLHQLELKM-LIGLDYHMEVC----GELYASYYFA-LTET------------------------------------------------------------------------------------------------------------------------------------------------------------------------------------------------------
>CAMPEP_0192520358 /NCGR_PEP_ID=Symbiodinium-sp-CCMP2430-20130923|34371_1 /TAXON_ID=631057 /ORGANISM="Symbiodinium-sp-CCMP2430" /LENGTH=318 /DNA_ID=CAMNT_0036718529 /DNA_START=1 /DNA_END=952 /DNA_ORIENTATION=-
----------------RRKTLADEIYELLKQVSAL-TEFKKEMAIISIIYIERLLKRHP-----TLCLTKGNWRPVLVAALHLASKTWEDVH---AWNADFANYLQVV-------------------------------LGLR--YPVRNLHQLEVKM-LMGLDYHMEVC----GELYASYYFA-LT--------------------------------------------------------------------------------------------------------------------------------------------------------------------------------------------------------
>CAMPEP_0181491996 /NCGR_PEP_ID=MMETSP1110-20121109|50441_1 /TAXON_ID=174948 /ORGANISM="Symbiodinium sp., Strain CCMP421" /LENGTH=449 /DNA_ID=CAMNT_0023619189 /DNA_START=1 /DNA_END=1347 /DNA_ORIENTATION=-
---------------------HEAVLTFLNDISDS-LYFCKQVVVLCAIYIERLIEQTD-----TV-LTVGNWRSLVTAGLLIASKVWEDIH---PWNADFEDCLLEV-------------------------------AGIR--YKCGALYRLESMF-LEKLQWKVFVD----AKI-AAYFFS-LME-------------------------------------------------------------------------------------------------------------------------------------------------------------------------------------------------------
>kb8_rep_c7561_m.21731
---------------------HEAVLTFLNDISDS-LYFCKQVVVLCAIYIERLIEQTD-----TV-LTVGNWRSLVTAGLLIASKVWEDIH---PWNADFEDCLLEV-------------------------------AGIR--YKCGALYRLESMF-LEKLQWKVFVD----AKIYAAYFFS-LME-------------------------------------------------------------------------------------------------------------------------------------------------------------------------------------------------------
>s1605_g11.t1
---------------------HEAVLAFLNDISDS-LYFCKQVVVLCAIYIERLIEQTD-----TV-LTVGNWRSLVTAGLLIASKVWEDIH---PWNADFEECLLEV-------------------------------AGIR--YKCGALYRLESMF-LEKLQWKVFVD----AKIYAAYFFS-LME-------------------------------------------------------------------------------------------------------------------------------------------------------------------------------------------------------
>CAMPEP_0192578632 /NCGR_PEP_ID=Symbiodinium-sp-Mp-20130822|9028_1 /TAXON_ID=230996 /ORGANISM="Symbiodinium-sp-Mp" /LENGTH=466 /DNA_ID=CAMNT_0036785065 /DNA_START=1 /DNA_END=1400 /DNA_ORIENTATION=-
---------------------REMVLDFLNEVSDS-LYFCKQVVVLCAIYIERLIDKTD-----TV-LTVGNWRSLVTAGLLIASKVWEDIH---PWNADFEECLLEV-------------------------------AGIR--YKSGALYRLESLF-LAKLQWQVFV--------------------------------------------------------------------------------------------------------------------------------------------------------------------------------------------------------------------------
>d_sym_86178_m.26600
----------------IPVPSTEAILDFLNKLADS-LYFCKQVVVLCAIYIERLIQRTD-----TV-LTHGNWRSLVTAGMLIASKVWEDIH---PWNADFEEALQEI-------------------------------LGIR--YRHGALYKLESLF-LEKLRWEVFVD----GEIYAAYFFA-LQEGRQ----------RES-----P-------------RRSRNSRKI------------------LQRYH-------------STDMSIMPIMPIIEDE--------------------------------------------------PL----------------------------------------------VESET
>m.66853 g.66853  ORF g.66853 m.66853 type:complete len:471 (-) comp46498_c0_seq1:138-1550(-)
----------------VPNPSKETILDFLNKIAES-LYFCKQVVVLCAIYIERLLQRTD-----TV-LTSGNWRSLVTAGMLISSKVWEDIH---PWNADFEECLVEI-------------------------------AGIR--YRNGALYRLESLF-LEKLQWRVFVD----GEIYAAWFFS-LQEGRQ---------CGTK-----P-------------SASHRPRKAQ----------------RLQRHH-------------S-DVSNFAIMPIIEDE--------------------------------------------------PL----------------------------------------------VESET
>m.71746 g.71746  ORF g.71746 m.71746 type:5prime_partial len:474 (-) comp55384_c0_seq1:136-1557(-)
----------------VPNPSKETILDFLNKIAES-LYFCKQVVVLCAIYIERLLQRTD-----TV-LTSGNWRSLVTAGMLISSKVWEDIH---PWNADFEECLVEI-------------------------------AGIR--YRNGALYRLESLF-LEKLQWQVFVD----GEIYAAWFFS-LQ--------------------------------------------------------------------------------------------------------------------------------------------------------------------------------------------------------
>pmin_comp40140_c0_seq1:144-1556(-)
----------------VPNPSKETILDFLNKIAES-LYFCKQVVVLCAIYIERLLQRTD-----TV-LTSGNWRSLVTAGMLISSKVWEDIH---PWNADFEECLVEI-------------------------------AGIR--YRNGALYRLESLF-LEKLQWQVFVD----GEIYAAWFFS-LQ--------------------------------------------------------------------------------------------------------------------------------------------------------------------------------------------------------
>s6_23536|m.57062 s6_23536|g.57062  ORF s6_23536|g.57062 s6_23536|m.57062 type:complete len:471 (+) s6_23536:45-1457(+)
----------------VPNPSKETILDFLNKIAES-LYFCKQVVVLCAIYIERLLQRTD-----TV-LTSGNWRSLVTAGMLISSKVWEDIH---PWNADFEECLVEI-------------------------------AGIR--YRNGALYRLESLF-LEKLQWQVFVD----GEIYAAWFFS-LQ--------------------------------------------------------------------------------------------------------------------------------------------------------------------------------------------------------
>s1255_g15.t1
----------------IPNPSKETILDFLNKIAES-LYFCKQVVVLCAIYIERLLQRTD-----TV-LTTGNWRSLVTAGMLIASKVWEDIH---PWNADFEECLVEI-------------------------------AGIR--YRNGALYRLESLF-LEKLQWRVFVD----GEIYAAYFFS-LQ--------------------------------------------------------------------------------------------------------------------------------------------------------------------------------------------------------
>SymbC1.scaffold436.13 SymbC1.scaffold436:144205-147722(+)
----------------TPIPSKETILDFLNKIAES-LYFCKQVVVLCAIYIERLLQRTD-----TV-LTTGNWRSLVTAGMLIASKVWEDIH---PWNADFEECLVEI-------------------------------AGIR--YRNGALYRLESLF-LEKLQWRVFVD----GEIYAAYFFS-LQ--------------------------------------------------------------------------------------------------------------------------------------------------------------------------------------------------------
>NP_112492.2 CDK5 and ABL1 enzyme substrate 2 [Homo sapiens]
---TFREKFPHV---KLTLSKIRSLKREMRSLSEE-CSLEPVTVAMAYVYFEKLVLQ--------GKLSKQNRKLCAGACVLLAAKISSDLRK--SGVTQLIDK-----------------------------------LEERFRFNRRDLIGFEFTV-LVALELALYLP----ENQVLPHYRR-LTQQ------------------------------------------------------------------------------------------------------------------------------------------------------------------------------------------------------
>NP_001094089.1 CDK5 and ABL1 enzyme substrate 1 isoform 2 [Homo sapiens]
---TFKEKFPHI---KLTLSKIRSLKREMRKLAQEDCGLEEPTVAMAFVYFEKLALK--------GKLNKQNRKLCAGACVLLAAKIGSDLKK--HEVKHLIDK-----------------------------------LEEKFRLNRRELIAFEFPV-LVALEFALHLP----EHEVMPHYRR-LVQSS-----------------------------------------------------------------------------------------------------------------------------------------------------------------------------------------------------
>AAC39664.1 cyclin T1 [Homo sapiens]
--PSRRFGVDPD----KELSYRQQAANLLQDMGQR-LNVSQLTINTAIVYMHRFYMI--------QSFTRFPGNSVAPAALFLAAKVEEQPKKLEHVIKVAHTC----------------LHPQES-LPDTRS------EAYL--QQVQDLVILESII-LQTLGFELT------IDHPHTHVVK-CTQLVR---------ASKD-----------------------LAQTSY-FMATN----------SLHLTT-FS---------LQYTPPVVACVCIHL------------------ACKWSNWEI---PVSTDGK---HWWE--------YV----DATVTLEL----LDELTHEF---LQILEKTPNRLKR-----------
>PFX30436.1 Cyclin-T1 [Stylophora pistillata]
--PSRKNGVDPE----KEQSYRQQAATLIQDMGQR-LSVSQLTINTAIVYMHRFYMF--------HSFNKFHRNALAPCCLFLAAKIEEQPRKLEHVIKVAHAC----------------LHRDAP-PLDPKS------EEYL--QQAQDMIENEAIL-LQTLGFEIT------VSHPHTYVVK-CIQLVR---------ASKD-----------------------LGQTSY-FMATN----------SLHLTT-LC---------LQYKPPVVACACIHL------------------ASKWSNWEI---PRSNDGK---DWWE--------YI----DPTVNKTM----LDEIAQDF---LKVMEKCPNRLKRK-----ISS--
>AAH15935.1 Cyclin K [Homo sapiens]
--PSQLEGLDPA----TEARYRREGARFIFDVGTR-LGLHYDTLATGIIYFHRFYMF--------HSFKQFPRYVTGACCLFLAGKVEETPKKCKDIIKTARSL-----------------------LNDVQF------GQFG-DDPKEEVMVLERIL-LQTIKFDLQ------VEHPYQFLLK-YAKQLK---------GDKN-------------------KIQKLVQMAW-TFVND----------SLCTTL-SL----------QWEPEIIAVAVMYL------------------AGRLCKFEIQEWTSK---PMYRRWWE--------QF------VQDVPVDV--LEDICHQI---LDLYSQGKQQM-----------PH
>Nve-gi156405242| ref|XP_001640641.1| NEMVEDRAFT_v1g83332 hypothetical protein [ Nematostella vectensis ] Gene ID: 5520718 NEMVEDRAFT_v1g83332
--PSRLDGIDYA----TECRYRREGTRFIMECGNK-MGLRYDTMATGAVYFHRFYMI--------QSFKNFPRWVTGAACLFLAGKVEETPKKCRDIIKTANSL-----------------------LTPPQF------EAFG-PDPKEEVMIYERIL-LQTIKFDLQ------VEHPYPCLLK-LGKGLK---------GDRA-------------------KLNKLVQMAW-TFIND----------SLSTTL-CL----------KHRSEVIANAMLAL------------------AAKLNNYQ-------------------------------------------------------------------------------
>XP_022796510.1 cyclin-K-like isoform X1 [Stylophora pistillata]
--PSRLDGIDYT----TEIRYRREGTRFIMNCGNR-MRLRYDTMATGAVYFHRFYMV--------QSFKNFPRWVTGAACLFLAGKVEETPKKCRDIIKTSKSL-----------------------LHDNQF------ETFG-EDPKEEVMMYERVL-LQTIKFDLQ------VEHPYPSLLK-FGKALK---------GDRA-------------------KINKLVQMAW-TFLND----------SLSTPL-CL----------RYKPEVISVAMIAL------------------AAKFNNHDLQATSST---PG-KTWYH--------SF------TKGATESV--VEDICDLM---LELYGGEKKKG-----------K-
>AAH67812.1 Cyclin L1 [Homo sapiens]
--PSMQDGLDLP----SETDLRILGCELIQAAGIL-LRLPQVAMATGQVLFHRFFYS--------KSFVKHSFEIVAMACINLASKIEEAPRRIRDLINVFHHLRQLRGKR-----------TPSPLILD---------QNYI--NTKNQVIKAERRV-LKELGFCVH------VKHPHKIIVM-YLQVLE---------C--------------------E-RNQTLVQTAW-NYMND----------SLRTNV-FV----------RFQPETIACACIYL------------------AARALQIPL---PTR---P---HWFL--------LF--------GTTEEE--IQEICIET---LRLYTRKKPNY-------ELLEKE
>Nve-gi156365937| ref|XP_001626898.1| NEMVEDRAFT_v1g124606 hypothetical protein [ Nematostella vectensis ] Gene ID: 5506187 NEMVEDRAFT_v1g124606
--PSVKDGLDKN----VEEDLRIIGCEFIQTSGLL-LKLPQVAMATGQVLFQRFYYT--------KSFVKHDVEVGSCTCYYCTSKRNGQIKATKHRIVVVQYASSVRGWL-------FYLNRPIQ-PLEYMG------NLYF--NRKNQVVKAERRV-LKELGFCVH------VKHPHKIIIT-YLQILE---------C--------------------E-TNQELAQLAW-NHMND----------SLRTSA-FV----------RFAPETIACACIFL------------------ASRLLKICL---PSN---P---PWYE--------LF--------DAQLSD--LEVTFLIL---YTCFQVSLDSLQKKV---AVLQKE
>C1MI_TR39574_c0_g1_i1_m.58962 Sym_C_MI_Levin
--PSREDGIDED----SEDQLRRFGANLIQRAGVL-LRLPQLSVATASGLFQRFYFR--------KSFAEFEVRALAMASLTLASKLLEHPRKVVDVIQVFYKL-KMREAQEQDGSA-SFAGMPTP-LLDPTK------KEFH--DAKKELLSAERNI-LRELGFEVHLL----LDHPHRYAIE-YIEHL-------------------------------Q-RPAELTQKVW-NYLND----------ALQTSL-CC----------AHQPRNIAGASLVL------------------ASKELGVNL---PSK---P---PWWE--------TF--------GVQIKD--AELIANEM---EELYQKKRPEYIEIP---------
>CAMPEP_0192409358 /NCGR_PEP_ID=Symbiodinium-sp-C15-20130923 Sym_C15
--PSREDGIDED----SEDQLRRFGANLIQRAGVL-LRLPQLSVASASGLFQRFYFR--------KSFAEFEVRALAMASLTLASKLLEHPRKVVDVIQVFYKL-KMRETQEQDGSA-SFAGMPTP-LLDPTK------KEFH--DVKKELLSAERNI-LRELGFEVHLL----LDHPHRYAIE-YIEHL-------------------------------Q-RPAELTQKVW-NYLND----------ALQTSL-CC----------AHQPRNIAGASLVL------------------ASKELGVNL---PSK---P---PWWE--------TF--------GVQIKD--AELIASEM---EELYQKKPPEYIEIP---------
>s1952_g2.t1 Sym_C_Shoguchi
--PSREDGIDED----SEDQLRRFGANLIQRAGVL-LRLPQLSVATASGLFQRFYFR--------KSFAEFEVRVLAMASLTLASKLLEHPRKVVDVIQVFYKL-KMREAQEQDGSA-SFAGMPTP-LLDPTK------KEFH--DSKKELLSAERNI-LRELGFEVHLL----LDHPHRYAIE-YIEHL-------------------------------R-RPAELTQKVW-NYLND----------ALQTSL-CC----------AHQPRNIAGASLVL------------------ASKELGVNL---PSK---P---PWWE--------TF--------GVQIKD--AELIASEM---EELYQKKPPEYIEIP---------
>m.38457 g.38457  ORF g.38457 m.38457 type:5prime_partial len:415 (-) comp29795_c0_seq1:55-1299(-)
--PSREDGIDED----AEDQLRRFGGGLIQRAGVL-LKLPQLAVVTASSLFQRFYFR--------KSFADFDVRAVCMASVTLASKLQEHPRKVVDVIQVFYKL-KMREAQEEDGSGPSFAGKPTP-LLDVST------KEFH--NAKKELLSAERNI-LRELGFEVN-S----LDHPHRYALE-YMEHL-------------------------------Q-RPAELTQKVW-NYLND----------ALQTPL-CC----------AHEPQQIAGAGLVL------------------ASKELGVML---PSK---P---PWWE--------KF--------GVQIKD--AESLATEM---EGLYQKKPAEYIEIP---------
>pmin_comp4835_c0_seq1:63-1316(-)
--PSREDGIDED----AEDQLRRFGGGLIQRAGVL-LKLPQLAVVTASSLFQRFYFR--------KSFADFDVRAVCMASVTLASKLQEHPRKVVDVIQVFYKL-KMREAQEEDGSGPSFAGKPTP-VLDVSA------KEFH--NAKKELLSAERNI-LRELGFEVN-S----LDHPHRYALE-YMEQL-------------------------------Q-RPAELTQKVW-NYLND----------ALQTPL-CC----------AHGPQQIAGAGLVL------------------ASKELGVML---PSK---P---PWWE--------QF--------GVQIKD--AESIATEM---EGLYQKKPAEYIEIP---------
>s6_34414 Sym_B_Xiang
--PSREDGIDED----AEDQLRRFGGGLIQRAGVL-LKLPQLAVVTASSLFQRFYFR--------KSFADFDVRAVCMASVTLASKLQEHPRKVVDVIQVFYKL-KMREAQEEDGSGPSFAGKPTP-VLDVSA------KEFH--NAKKELLSAERNI-LRELGFEVN-S----LDHPHRYALE-YMEQL-------------------------------Q-RPAELTQKVW-NYLND----------ALQTPL-CC----------AHGPQQIAGAGLVL------------------ASKELGVML---PSK---P---PWWE--------QF--------GVQIKD--AESIATEM---EGLYQKKPAEYIEIP---------
>symbB.v1.2.030916.t2|scaffold3532.1|size54609|2
--PSREDGIDED----AEDQLRRFGGGLIQRAGVL-LKLPQLAVVTASSLFQRFYFR--------KSFADFDVRAVCMASVTLASKLQEHPRKVVDVIQVFYKL-KMREAQEEDGSGPSFAGKPTP-VLDVSA------KEFH--NAKKELLSAERNI-LRELGFEVN-S----LDHPHRYALE-YMEQL-------------------------------Q-RPAELTQKVW-NYLND----------ALQTPL-CC----------AHGPQQIAGAGLVL------------------ASKELGVML---PSK---P---PWWE--------QF--------GVQIKD--AESIATEM---EGLYQKKPAEYIEIP---------
>CAMPEP_0192524060 /NCGR_PEP_ID=Symbiodinium-sp-CCMP2430-20130923|38865_1 /TAXON_ID=631057 /ORGANISM="Symbiodinium-sp-CCMP2430" /LENGTH=389 /DNA_ID=CAMNT_0036722603 /DNA_START=1 /DNA_END=1167 /DNA_ORIENTATION=+
-----------------------FGGSLIQRAGGL-LKLPQFTVVSAAAMFQRFYFC--------KSFAEYDVRSLAAAALVLASKLEEHPRKLVEVIQVCYRL-KMRDLKEEDGTP-VYEGKPTP-QLDPSK------REFH--DEKKEVVLGERRI-LRELGFEVALL----LDHPHRYAIE-FIEHL-------------------------------N-RPEDLAQKVW-NFLND----------SIQTSL-CC----------SHQPKDIAGACLLL------------------AARELNLTL---PSK---P---PWWK--------QF--------SIDMKD--AEQIAEEL---VRLYEMGPPEFIDVC---------
>kb8_rep_c21527_m.62338
-----------G----EEDQLRRFGGSLIQRAGGL-LKLPQFTVVSAAAMFQRFYYC--------KSFAEYDVRSLAAAALVLASKLEEHPRKLVEVIQVCYRV-KMRGLKEEDGTS-VYEGKPTP-QLDPSK------REFH--DEKKEVVLGERRI-LRELGFEVALL----LDHPHRYAIE-FIEHL-------------------------------N-RPEDLAQKVW-NFLND----------SIQTSL-CC----------SHQPQDIAGACLLL------------------AAREMNVTL---PSK---P---PWWK--------QF--------SVDMKD--AEQIAEEL---VRLYEKEPPEFIDVC---------
>OLP85880.1 Cyclin-L1-1 [Symbiodinium microadriaticum]
---------------------RRFGGSLIQRAGGL-LKLPQFTVVSAAAMFQRFYYC--------KSFAEYDVRSLAAAALVLASKLEEHPRKLVEVIQVCYRV-KMRGLKEEDGTS-VYEGKPTP-QLDPSK------REFH--DEKKEVVLGERRI-LRELGFEVALL----LDHPHRYAIE-FIEHL-------------------------------N-RPEDLAQKVW-NFLND----------SIQTSL-CC----------SHQPQDIAGACLLL------------------AAREMNVTL---PSK---P---PWWK--------QF--------SVDMKD--AEQIAEEL---VRLYEKEPPEFIDV----------
>CAMPEP_0196836514 /NCGR_PEP_ID=MMETSP1374-20130617|5193_1 /TAXON_ID=993574 ORGANISM="Symbiodinium sp., Strain cladeA" /NCGR_SAMPLE_ID=MMETSP1374 /ASSEMBLY_ACC=CAM_ASM_000841 /LENGTH=331 /DNA_ID=CAMNT_0042218689 /DNA_START=86 /DNA_END=1079 /DNA_ORIENTATION=+
----------------KEARLRAGGAALIQRAGIL-LRVPQVAVISAATIFQHFYCR--------ANFGDVEAPAGAAGSLLLACKLEEHHRRLRDVVAVFHRL-QMRELKNHDGTP-MYAKHPTP-VLDHSK------QEYA--DLKLEILRAERHI-LKELGFAVALL----LEHPHKFVLP-FVNSLF---------GK-------------------D-LRQDIAQKAW-AYLND----------AMRTNL-CC----------THKPHQLAVASIYL------------------AARQMGIKM---PQN---P---PWWS--------PL--------DTEASD--LRLISRAI---LSLYRSGSAKHFRH----------
>C1SM_TR23516_c0_g1_i1_m.27169
--PSEVDGISRD----TEEELRAFGVVLLQRASLL-LRLPQQTCVTASSVLQRFFFR--------RSLADFDVRITAAASLLLACKLQGSDRRLKQIIPIFYRL-HLRSLQDP-----VHRRRPLP-GLDMRG------RDAL--EMKQAIISVEQQI-LSELGFGASLL----RETPHRHMLH-FLRSGA---------LNV-----------------FS-TRVELVQSAW-NFLND----------SACSSL-CC----------EYQPHEIATASIFL------------------AADKLQIQL---PSR---P---PWWN--------AC--------YTRYED--MMQIAKSM---NALYRRPFP---------------
>s1898_g3.t1
--PSEVDGISRD----TEEELRAFGVVLLQRATLL-LRLPQQTSITASSVLQRFFFR--------RSLADFDVRITAAASLLLACKLQGSDRRLKQIIPIFYRL-HLRSLEDP-----VYHRRPLP-SLDMRG------RDAL--EMKQAIISVEQQI-LSELGFGASLL----RETPHRHMLH-FLRSGA---------LNV-----------------FS-TRVDLVQSAW-NFLND----------SACSTL-CC----------EYQPHEIATACIFL------------------AADKLQIQL---PSR---P---PWWN--------AC--------YTRYED--MMQIAKSM---NALYRRPFPR--------------
>m.4745 g.4745  ORF g.4745 m.4745 type:complete len:311 (-) comp8793_c0_seq1:5-937(-)
--PSQVDGIASD----MEEELRAFGVVLLQRASVL-LRLPQSTCVTASSILQRFFFR--------RSLADFDVRITAAASLLLACKLQGSERRLKHIIGVFYRL-HLRWQSEGR----SSSGRPLP-SLDLRG------RDAL--EMKQAIISVEQQI-LSELGFGASLL----LETPHRHMLQ-FLRTVS---------P--------------------T-PRLDLAQSAW-NYLND----------STCSTV-CC----------EYQAHEIATASIFL------------------AADKLGIPL---PSR---P---PWWN--------AC--------YTRYED--MMQIAKTM---NAVYRRPFPPRWHQV---------
>s6_13347|m.35341 s6_13347|g.35341  ORF s6_13347|g.35341 s6_13347|m.35341 type:complete len:311 (-) s6_13347:50-982(-)
--PSQVDGIASD----MEEELRAFGVVLLQRASVL-LRLPQSTCVTASSILQRFFFR--------RSLADFDVRITAAASLLLACKLQGSERRLKHIIGVFYRL-HLRWQSEGR----SSSGRPLP-SLDLRG------RDAL--EMKQAIISVEQQI-LSELGFGASLL----LETPHRHMLQ-FLRTVS---------P--------------------T-PRLDLAQSAW-NYLND----------STCSTL-CC----------EYQAHEIATASIFL------------------AADKLGIPL---PSR---P---PWWN--------AC--------YTRYED--MMQIAKTM---NAVYRRPFPPRWHQV---------
>pmin_comp46142_c0_seq1:7-942(-)
--PSQVDGIASD----MEEELRAFGVVLLQRASVL-LRLPQSTCVTASSILQRFFFR--------RSLADFDVRITAAASLLLACKLQGSERRLKHIIGVFYRL-HLRWQSEGRS---SSSGRPLP-SLDLRG------RDAL--EMKQAIISVEQQI-LSELGFGASLL----LETPHRHMLQ-FLRTVS---------P--------------------T-PRLDLAQSAW-NYLND----------STCSTL-CC----------EYQAHEIATASIFL------------------AADKLGIPL---PSR---P---PWWN--------AC--------YTRYED--MMQIAKTM---NALYRRPFPPRWHQV---------
>m.76531 g.76531  ORF g.76531 m.76531 type:5prime_partial len:284 (-) comp57614_c0_seq1:4-855(-)
-----------------EEELRAFGVVLLQRASVL-LRLPQSTCVTASSILQRFFFR--------RSLADFDVRITAAASLLLACKLQGSERRLKHLIGVFYRL-HLRWQSEGR-----SSGRPLP-SLDLRG------RDAL--EMKQAIISVEQQI-LSELGFGASLL----LETPHRHMLQ-FLRTVA---------P--------------------T-PRLDLAQIAW-NYLND----------STCSTL-CC----------EYQAHEIATASIFL------------------AADKLGIPL---PSR---P---PWWN--------AC--------YTRYED--MMQIAKTM---NALYRRPFPPRWHQV---------
>OLQ10976.1 Cyclin-L2 [Symbiodinium microadriaticum]
-------------------------------------------------------------------------------------------------------------------------------------------------------MTVEKQI-LKEFGFAMSTF----LQPPHRYLLQ-FLQRMM---------PG-------------------K-AIGEFAQTSW-NYLND----------SFRTTL-CC----------EYQPHEIAAASLFL------------------AADKLGIHL---PNQ---P---PWWK--------DC--------HTRYED--MAHIATTI---ADLYRQPAPR--------------
>AAC50825.1 cyclin C [Homo sapiens]
--QKDLKFLSEE----EYWKLQIFFTNVIQALGEH-LKLRQQVIATATVYFKRFYAR--------YSLKSIDPVLMAPTCVFLASKVEEFGVVSNTRLIAAATS-----------------------VLKTRFSYAFP-KEFP--YRMNHILECEFYL-LELMDCCLI------VYHPYRPLLQ-YVQDMG--------------------------------QEDMLLPLAW-RIVND----------TYRTDL-CL----------LYPPFMIALACLHV------------------ACVVQQKDA---------R---QWFA--------EL--------SVDMEK--ILEIIRVI---LKLYEQWKNFDERKE-MATILSKM
>Nve-gi156359932| ref|XP_001625017.1| NEMVEDRAFT_v1g193420 hypothetical protein [ Nematostella vectensis ] Gene ID: 5504083 NEMVEDRAFT_v1g193420
--QQDLQFLTEV----EYQKVHIFYSNFMQSLGEH-LDLRQQVIATATVFFKRFYSK--------NSLKSIDPLLIAPTCVYLASKVEECGAISNNKLISASSS-----------------------VVKNKYSYAFQMEQFP--YRMNQVLECEFYL-LEMLDCCLI------IYHPYRPLTQ-YVSDLG--------------------------------MEEAILPTAW-RIIND----------SLRTDI-FL----------IYPPYLIALAAIHM------------------ACVIQQKDS---------K---QWFA--------EL--------SVDMDQ--IVEITHHI---LRLYEIWKNFEEKQE-IRGILNK-
>PFX33543.1 Cyclin-C [Stylophora pistillata]
--QRDYQNLKDD----DYKKIQIFFINFMQALGEH-LKLRQQVIATASLYYKRFYAR--------NSLKNIDPLLMAPTCMYLAHKTEECGVISNSRFNAACNA-----------------------VVKNKFSFAFPGDQFP--YRMTQVLECEFFL-LEMMDCCLI------VYHPYRPLTQ-YVADLG--------------------------------MEDAILPIAW-RILND----------SLRTDV-SL----------IYPPYQIALAAIYM------------------ACVIQQKDS---------K---QWFA--------EL--------SVDMDK--VLEITQEI---LQLYELFKSYDERAE-ISAVLS--
